# Supplementary material for: A novel TNFR2 agonist peptide for the expansion of CD4+Foxp3+ regulatory T cells
Source: Front Immunol. 2025 Nov 26;16:1696587. doi: 10.3389/fimmu.2025.1696587 (PMC12689330; doi:10.3389/fimmu.2025.1696587)
Supplement: Supplementary file 2 [file DataSheet2.xls]

gene_id	gene_name	Control	Control	Control	Treatment	Treatment	Treatment
ENSMUSG00000099032	Tcf24	0.14332684792489	0.159294808317928	0.146283071908307	0.543253406044835	0.723564098809749	0.498869337059966
ENSMUSG00000026249	Serpine2	1.32241524100973	1.43612595555258	1.42199121517203	0.542928340455071	0.678956602704227	0.590324281506603
ENSMUSG00000026475	Rgs16	5.2444837475071	4.53433506664576	4.21958066502938	1.31189577251703	1.76876536183447	2.03380295805509
ENSMUSG00000113084	A030003K21Rik	0.468509157111247	0.121928282452916	0.134362523660795	0	0.0221533717875814	0.121944760802124
ENSMUSG00000026166	Ccl20	0.733890775501816	0.797639207376711	0.850206210591122	0.317950208252271	0.362311302141726	0.33239458609446
ENSMUSG00000103146	Gm37745	0.0173226242759384	0.0396718753148285	0.0273235072004067	0.004612348870171	0.0135151036998843	0.0061995682632465
ENSMUSG00000032769	Trpa1	0.182436124983502	0.289618997916544	0.191841401364151	0.035327800916919	0.025879378724409	0.0118712352176593
ENSMUSG00000096141	Dnah7a	3.55394338825521	4.0093365684725	4.37628011387707	11.7549390503051	11.6917122191914	11.9947529699773
ENSMUSG00000022995	Enah	1.1626064303555	1.11145029727311	1.09171116325175	3.56901467847401	3.28626248228032	3.64163974950237
ENSMUSG00000025929	Il17a	6.21890347666183	6.5162389175648	4.063385856	0.289372702344029	0.722302079291083	0.619443283949304
ENSMUSG00000041872	Il17f	2.17666548647112	2.3122957066961	2.37161150813738	0.316548103393922	0.545617168655566	0.550621002039265
ENSMUSG00000026592	Tex35	0	0	0.0170053209268771	0.103341090102122	0.0504683401199248	0.123469535182389
ENSMUSG00000103030	E330011M16Rik	0.0197052093038581	0.0225642083469164	0.062163263455106	0	0	0
ENSMUSG00000099343	Gm28836	0.0558469912971901	0.0639497468789385	0.176178348559969	0.505576828643373	0.61000516628364	0.319791947759125
ENSMUSG00000026589	Sec16b	0.120886541882763	0.17583816260585	0.21988099990331	0.351452032028452	0.343274890379473	0.386646789333168
ENSMUSG00000026253	Chrng	0	0	0	0.0361764149192471	0.0176673539117873	0.0081042638694661
ENSMUSG00000026420	Il24	0.446352847110118	0.379684319673005	0.362080826748247	0	0.0530657967783336	0.0486840555390876
ENSMUSG00000016529	Il10	1.60564363108528	1.09698224197715	1.44721771668231	0.57481837904132	0.449155385250506	0.437822029241214
ENSMUSG00000103200	Gm37328	0.19332657690457	0.158125741306125	0.203293297518026	0.382388945120066	0.574603080740393	0.527157038884183
ENSMUSG00000026715	Serpinc1	0.421930358073295	0.42867507308452	0.391484535356167	1.05955654346398	1.09514802002101	1.22777132014402
ENSMUSG00000026604	Ptpn14	0.163406472858385	0.19164184378382	0.22864568721074	0.63859780591139	0.737520811006233	0.653984427572713
ENSMUSG00000010175	Prox1	0.0210674287789758	0.0265364772060816	0.0221535348904371	0.0785322487456631	0.0591724745839928	0.10053054376814
ENSMUSG00000038079	Tmem237	3.11486652401886	3.22790964923278	2.97202328393273	6.91863335292743	6.36513015015227	6.94814601941614
ENSMUSG00000103685	Gm37074	0.105497178622446	0.120803604861109	0.201701744688841	0.0817159062988746	0.0199536609698237	0.0274590752755733
ENSMUSG00000101942	Gm19582	0	0.120333501112866	0.0663025532927825	0.246228681390768	0.153045291421936	0.361049291792258
ENSMUSG00000100367	Gm29336	0.586101015995904	0.989044776337091	0.551441305658471	0.328539300411924	0.192537157944425	0.206078842425928
ENSMUSG00000101462	Gm3052	0.457386288274638	0.344570903765476	0.30376818423823	0.179471724065676	0.125211430600562	0.126359739657632
ENSMUSG00000102336	Gm37233	0.705555354684683	0.988898137550426	0.970443678396308	0.372718734997094	0.393405398405685	0.395935927017595
ENSMUSG00000102549	Gm38137	0.138780371307043	0.0866813485532507	0.0796009240816989	0.24186683400775	0.524976404959103	0.325098987577398
ENSMUSG00000026308	Klhl30	0.14877464920187	0.124493947185658	0.10830776429763	0.060943029827139	0.0595250844405717	0.0109219975683353
ENSMUSG00000026616	Cr2	2.88842078874663	3.22300835711206	2.98484407994896	1.2411525018545	1.34095216190465	1.43319404162693
ENSMUSG00000047443	Erfe	0.0690697336416225	0.107851304905066	0.10564442357699	0.30093733076808	0.254744101159507	0.197754114764368
ENSMUSG00000100830	Gm28441	0.0263225208422348	0.0301416156175488	0.0968784143049418	0.210260259645606	0.150603339106939	0.163289149795845
ENSMUSG00000026566	Mpzl1	0.911163327447213	0.866618147282246	0.664936789628377	1.67571701540806	1.84390937909706	1.59661760058669
ENSMUSG00000044055	Otos	0.160582750446366	0.249553408732315	0.15076910912619	0.488651574655503	0.566772668867876	0.574707219549271
ENSMUSG00000025961	4933402D24Rik	0.060326186844917	0.0805919591639865	0.063436231307429	0.0214167257265111	0	0
ENSMUSG00000060568	Fam78b	0.117371392144435	0.0992004650597162	0.179256246981451	0.0297633231835624	0.0523274900405481	0.0586748704149351
ENSMUSG00000041801	Phlda3	6.06570328343487	6.46540555087726	6.25919068689241	14.0193556906308	13.9880283003588	13.1035212128543
ENSMUSG00000055567	Unc80	0.075971265873467	0.089800074369482	0.0425209650267959	0.0078302815585178	0.0050987309764138	0.0152025877418246
ENSMUSG00000094651	Gal3st2	0.0692480812754581	0.0925110442117455	0.151704340296088	0.0122920678508673	0.0480242862127132	0.0330441238869615
ENSMUSG00000026414	Tnnt2	0.148208491803592	0.19843230281553	0.175030643889912	0.0777102246175572	0.0592985635439002	0.0739869528258502
ENSMUSG00000025997	Ikzf2	15.392496958224	16.4440967244107	16.0419921203434	38.1968990777778	37.2765151602406	43.8001996203558
ENSMUSG00000100815	Gm29112	0.0354829392655362	0.0232177744619261	0.0106606342260262	0.151163881153109	0.105461993597319	0.0822407310447363
ENSMUSG00000099954	Gm28112	0	0.0107947172731648	0.0396518736492303	0.261044186535298	0.137291829424905	0.188933082736091
ENSMUSG00000026649	Cfap126	0.189309967398902	0.171139471988591	0.12572817884832	0.498753771104483	0.342041067227652	0.389870369231143
ENSMUSG00000104509	Gm33994	1.63283045661145	1.76073733484202	1.52451927219105	0.592677276484609	0.860714473884533	0.649883739734601
ENSMUSG00000026073	Il1r2	2.59389956433805	2.75808420894541	2.52305308450045	8.00173996432506	8.27813914223896	7.25863193163797
ENSMUSG00000102975	Gm37347	0.0057556407507524	0	0.0242094637226658	0.0490401873359902	0.0957983644868386	0.0164790217300168
ENSMUSG00000097612	Gm26509	0.0745804757196653	0.0854012442497217	0.0784253830087624	0	0	0
ENSMUSG00000026193	Fn1	0.0952983382944221	0.110857173536994	0.0890767379796572	0.404377473711118	0.421719813472795	0.448974484465159
ENSMUSG00000041907	Gpr45	0.102566186144453	0.0894837021815266	0.0873102702797192	0.270493423461555	0.26674030827407	0.279674361607524
ENSMUSG00000008136	Fhl2	2.59030533646066	2.33662666330696	2.31232921583874	1.29008394769026	1.19221809477817	1.10266691106612
ENSMUSG00000094497	Gm8210	10.1369226718847	6.16002887870819	3.73275596270898	1.63698277509593	3.73075623437241	2.72419041212199
ENSMUSG00000026556	Vangl2	0.493095377022079	0.347469440123331	0.404176823677776	1.06380461457415	1.05746695717374	1.18734769959837
ENSMUSG00000026179	Pnkd	1.86415003675091	1.96922271501969	1.92702941876127	4.56451076786677	4.61795407483699	4.53387361328378
ENSMUSG00000051079	Rgs13	0.0854408350238583	0.0978373166752099	0.0112307043946083	0.352618948230635	0.177762403226031	0.254819112451569
ENSMUSG00000037995	Igsf9	0.344850103475095	0.29998930716032	0.337328779910648	1.03635963347725	0.717471723320128	0.949074015559182
ENSMUSG00000026546	Cfap45	0.0834774294437884	0.0955890435462601	0.123543641661171	0.266721961693521	0.205839970151535	0.200646093512678
ENSMUSG00000053318	Slamf8	1.19406272526035	1.07149576700585	0.760616689641982	0.415758535279318	0.459831760618489	0.399947659250877
ENSMUSG00000070504	Fcrl6	0.013200577106468	0.0453474866777835	0.0347027927055203	0	0	0
ENSMUSG00000005339	Fcer1a	0.301086910495523	0.0405613123991664	0.260736894612298	0.0377260559390846	0.0736965875097899	0.0338056618122121
ENSMUSG00000032487	Ptgs2	0.181386881886758	0.366796479396567	0.312485767363953	0.036992951358609	0.0401469401390668	0.0626142858412654
ENSMUSG00000097754	Ptgs2os2	0.0202585360980638	0.057994541224023	0.021302940714128	0	0	0
ENSMUSG00000073491	Ifi213	16.5152902656255	16.4613520259364	17.570519121157	8.19616214893427	7.9812703940034	7.96346235582234
ENSMUSG00000073490	Ifi207	1.01755927261118	0.792569466651859	0.521430249624594	0.368584227998661	0.300902606863467	0.29577484355863
ENSMUSG00000073489	Ifi204	1.07711296989235	0.784367619890873	0.501076752096423	0.280185622415325	0.397591123545164	0.378972765948753
ENSMUSG00000039783	Kmo	4.24677710969758	4.07029850610179	4.44997642661933	2.18379878252637	1.5763877913623	2.05327889827878
ENSMUSG00000066842	Hmcn1	0.0158480431393352	0.0353396966082681	0.0289445953712204	0.0124370830442379	0.0034707750618078	0.0095525601874157
ENSMUSG00000026167	Wnt10a	0.39390457901371	0.278834370406911	0.474460856444016	0.739892336150532	0.849332268452575	0.765531129400693
ENSMUSG00000026207	Speg	0.0291332727146044	0.0285944359131397	0.0233411076343479	0.106382680933948	0.0461811125247753	0.0542838109266186
ENSMUSG00000036907	C1ql2	0.0176844149530372	0.0405004399943653	0.0650863984049709	0.226016631278878	0.174766719905032	0.160335907774679
ENSMUSG00000026390	Marco	2.92909491212148	1.73486527604435	1.03313729232167	4.06822108886179	4.26967400878472	3.92588223867202
ENSMUSG00000045259	Klhdc9	0	0.025982150047733	0.0238598405302653	0.0845809456965485	0.11801860451664	0.249029255852862
ENSMUSG00000026211	Obsl1	0.0229634227236527	0.033466555854562	0.0153664474325661	0.0578077063604209	0.0608059950801219	0.0717237402615541
ENSMUSG00000006576	Slc4a3	0.0061666145175813	0.0188301848002643	0.0021615089862863	0.024081674735392	0.0427661323030413	0.0372731107851591
ENSMUSG00000078899	Gm4631	0.614348621097407	1.43455465806484	1.57493918295266	0.252315495888821	0.0041770328450005	0
ENSMUSG00000094475	Gm11007	0.141310375047787	0.701189163313504	0.136212507331008	0.137960240539397	0.15925042077815	0.0899081958390078
ENSMUSG00000000392	Fap	0.184185586716369	0.117965936290546	0.0787855136972519	0.0332485021434179	0.0324749180213574	0.041710765351486
ENSMUSG00000074527	Gm14296	0.0555159832940609	0.180458799399412	0.156302503461536	0.0305172067495088	0.039121911880197	0.0461462696652415
ENSMUSG00000061171	Slc38a11	0.0040925151066359	0.0187451677584478	0.0043034998316917	0.0523046128648388	0.0468303506414954	0.0390577106837088
ENSMUSG00000075318	Scn2a	0.0068685679434058	0.0031460472351261	0.0043336012527574	0.0263352323342549	0.0257224974358022	0.0380198750357132
ENSMUSG00000026837	Col5a1	0.0165211569067047	0.0070943199744774	0.0217161067567201	0.0505879126081171	0.0558557966089505	0.0492727691444498
ENSMUSG00000086670	Gm13194	0.909354224851996	0.976210364333635	1.49411702355922	0.42372062184959	0.413862025999511	0.325447432365798
ENSMUSG00000035829	Ppp1r26	0.122681497967052	0.172899902933767	0.122390493611646	0.465690864209085	0.510485598693014	0.468333856221719
ENSMUSG00000026831	1700007K13Rik	0	0.0838967663717473	0.0385218979752885	0.429177867460385	0.30486712677625	0.454502234561285
ENSMUSG00000061411	Nol4l	0.490393518868357	0.461268263970835	0.468609579658104	1.05287387120009	1.2267646087986	1.17004138543489
ENSMUSG00000040812	Agbl2	0.0053159617279881	0	0	0.0339704696185322	0.0110600292232737	0.0101467821018309
ENSMUSG00000027570	Col9a3	0.605547781576436	0.609356607036945	0.511342453139405	0.244294081411929	0.305420999054328	0.236420286320236
ENSMUSG00000026809	Spaca9	0.591551966049554	0.243856564905832	0.348347283565025	1.05845071000179	0.787675441336228	0.700053256456639
ENSMUSG00000034780	B3galt1	0.0491585544809614	0.0140727237178405	0.0193848243765792	0.11125678168999	0.0639224703065969	0.0996952647846325
ENSMUSG00000079502	Cfap77	0.114514000257062	0.123415212726732	0.155834583463295	0.27262251246834	0.343360377515601	0.244292286312182
ENSMUSG00000035513	Ntng2	2.7997398434071	3.33276750397993	3.14904447684207	6.70444962887975	6.47011709561514	6.76874922709635
ENSMUSG00000016356	Col20a1	0.625623150465197	0.688840257731857	0.769932275314145	0.410041581937682	0.221706050600727	0.216521910953597
ENSMUSG00000079602	9230102O04Rik	0.018904355877605	0	0	0.181206114676395	0.0786622399302356	0.0721669529167651
ENSMUSG00000002100	Mybpc3	0.0467046121069343	0.0680666174442894	0.120548649020675	0.0361764149192471	0.0132505154338404	0.0324170554778647
ENSMUSG00000027488	Snta1	0.177098498743497	0.157001382447452	0.0961179871910882	0.547600896000094	0.356573340343101	0.294417376597242
ENSMUSG00000039787	Cercam	0.381412004264242	0.323075709106692	0.450522877148179	1.19084085412684	1.07617059402043	1.04215970323896
ENSMUSG00000102196	Gm38171	0.184890928300844	0.381089652687566	0.544383725571284	0.0787669536134026	0.115401455546188	0
ENSMUSG00000042064	Myo3b	0.833682362768312	1.17317214291392	0.9637999370895	2.14221719460096	2.01400869555718	1.94356861388298
ENSMUSG00000070880	Gad1	0.59466189234312	0.675641339996325	0.739676920410435	2.14153519608865	2.41665764864869	2.13982006306071
ENSMUSG00000027603	Ggt7	1.20761419186888	0.899146372132869	1.24709333771562	2.43390851946709	2.50121341028171	2.18098304322672
ENSMUSG00000027579	Srms	0.144881743816071	0.181702647308834	0.0725480709331643	0.360046757910444	0.258369535133854	0.329215949342191
ENSMUSG00000049630	C1ql3	0.0488082876603253	0.047905550028838	0.0879849267364577	0.155949246621565	0.195841050003826	0.266177913124952
ENSMUSG00000102900	Gm37811	0.0067956834854135	0.023344976801827	0.0357301341274062	0.217131509960822	0.233287525283297	0.181596580868984
ENSMUSG00000027254	Map1a	0.119135045630115	0.136420169385919	0.12680467772196	0.696316444280902	0.817649887701602	0.664167605787996
ENSMUSG00000026726	Cubn	0.0804780011180533	0.060984551049433	0.0622256972650709	0.163862688233574	0.188366701259121	0.213474775438335
ENSMUSG00000103285	Gm37274	0.588485180589416	0.577600805341756	0.663025532927825	0.302189745343215	0.371681422024701	0.230670380867276
ENSMUSG00000055882	Abhd16b	0.0298742074572857	0	0.0418857820238348	0.159087058424816	0.0828723316448116	0.209080876267304
ENSMUSG00000085427	6430710C18Rik	0.0545061714620814	0.0089163413599929	0.0163760491392746	0.124396268151563	0.145802367623994	0.0817441751926134
ENSMUSG00000027257	Pacsin3	0.130718356334167	0.154361712798029	0.154639558084299	0.482923159789683	0.484435414499874	0.444434684041946
ENSMUSG00000027227	Sord	4.42640831085682	4.8620976238346	4.99441648324169	11.3255961767639	11.1402638102729	11.8054487891614
ENSMUSG00000036617	Etl4	0.0087567861013429	0.0125341187064553	0.0103592607107809	0.0034973932215017	0	0.0031339531665148
ENSMUSG00000075514	Gm13375	0.37255305552704	0.450306560721893	0.565874953278681	1.01400923656411	1.29184767566927	1.30369515939507
ENSMUSG00000027239	Mdk	2.14937100606893	1.74272720327718	1.8390278446171	5.28928422345952	4.31907089088247	4.56126211288308
ENSMUSG00000087450	Gm13994	1.5849441448261	2.16999067991252	2.86229716583442	0.660536909249236	1.18280868082233	0.98649270434467
ENSMUSG00000044320	1700001O22Rik	0.120457633488398	0.196012396683633	0.233335205185683	0.324108497795178	0.560588371454042	0.260175066536813
ENSMUSG00000075273	Ttc30b	0.393938596083011	0.576809426817813	0.319174403118233	0.818491387547967	0.866628248920841	0.986132275881263
ENSMUSG00000027230	Creb3l1	0.624722509639486	0.505419196184004	0.335605202203075	1.01250183169591	1.01719976797992	1.14058718516931
ENSMUSG00000098889	Gm27206	0.649969988600801	0.888992931714927	0.797391483625354	0.307665812684016	0.413197720981856	0.241232230255479
ENSMUSG00000026981	Il1rn	1.53284099690499	1.11896459538904	0.977193024383978	0.506769645009373	0.558096867580913	0.551633887844117
ENSMUSG00000027412	Lpin3	0.0765590589953901	0.0821877161093017	0.105664085336928	0.203847340699548	0.204082090398321	0.146131241964646
ENSMUSG00000027223	Mapk8ip1	0.331131530763088	0.270216598407711	0.244142067648079	1.92955290931851	1.98364267666451	1.90702804764304
ENSMUSG00000027220	Syt13	0.0046997002780007	0.01076314538005	0	0.0600647761135971	0.0586672648243316	0.103160749965105
ENSMUSG00000068735	Trp53i11	27.9408172967088	28.7091210405207	29.5928299910096	74.9491898137521	73.3249589861887	72.1482266681424
ENSMUSG00000027217	Tspan18	0.0410808418551257	0.0222826732702944	0.0068208498249822	0.0598725198475455	0.0877192226011022	0.0846030623872841
ENSMUSG00000051747	Ttn	0.078786409275472	0.130409870410206	0.1186486867748	0.27868775822804	0.301821612424292	0.313848348375522
ENSMUSG00000026841	Fibcd1	0.0818485793311587	0.0085203514574548	0.0586828534195223	0.1981193634351	0.100625081704064	0.131373170709087
ENSMUSG00000017723	Wfdc2	0.0775244418664942	0.071017876797137	0.0978253461740878	0.214674495506002	0.19355051140729	0.355137373564081
ENSMUSG00000059173	Pde1a	0.0646810712578734	0.0336661591603194	0.0340078132907258	0	0	0
ENSMUSG00000005089	Slc1a2	0.0471061483358428	0.0308232618399209	0.0311360654083368	0.0071671750223114	0.0056003346025104	0.0012844761474372
ENSMUSG00000017652	Cd40	7.40028383299164	6.89327952705035	7.26337398530977	3.39363927626318	3.53601895840242	2.85772976099752
ENSMUSG00000079051	Vinac1	0.0875028353740628	0.0429422098030779	0.0438161616527032	0.008875672755117	0.0173383296404456	0.0159066716117811
ENSMUSG00000027398	Il1b	1.39031773037971	1.30547019985508	1.37427426534023	0.651531162190778	0.617088153831319	0.574979885096539
ENSMUSG00000036805	Noxa1	0.317001613865961	0.325443702576862	0.356333512037958	1.175853737	1.04615427934429	0.980635975858764
ENSMUSG00000044628	Rnf208	0.0795003271914273	0.106207394460486	0.0557325810287157	0.254014568549369	0.261888060787226	0.290845262832653
ENSMUSG00000018459	Slc13a3	0.0474512020015052	0.0620980859434218	0.0285128525761483	0.0072196747511421	0	0.0064694248300264
ENSMUSG00000053552	Ebf4	0	0	0	0.0523571437646567	0.0397747497175056	0
ENSMUSG00000085274	BC046401	0.542579564798793	0.645197829933848	1.03138174891925	0.422291306208337	0.347339760730911	0.3385754771582
ENSMUSG00000027175	Tcp11l1	0.221041043495451	0.25605471211066	0.316221818445539	0.563910454297261	0.631002248909619	0.6868295867969
ENSMUSG00000015085	Entpd2	0	0.0190226455706617	0	0	0.16417230878297	0.063417388136443
ENSMUSG00000015094	Npdc1	0.0859794885216725	0.124363102225401	0.0285511763027292	0.2891751446022	0.442500273135459	0.254806064877966
ENSMUSG00000026797	Stxbp1	1.704948182	1.69713823448671	1.64778054582209	3.48100439627164	3.59503516435214	3.48723295524426
ENSMUSG00000087496	Gm13523	0	0.0829512085540329	0.152350948959645	0.192882191737738	0.452146686484244	0.44937977085209
ENSMUSG00000027322	Siglec1	0.341485235739518	0.345693906794967	0.21077027546118	0.996215052966824	1.00392642414113	0.765163681807533
ENSMUSG00000074793	Hspa12b	0.115119062657654	0.0823884459451182	0.045395208129631	0.229888354440202	0.154682837474754	0.137332634281904
ENSMUSG00002076062	Unknown	0	0	0.391301384696351	1.3871275094234	0.967752557036452	1.77568686782041
ENSMUSG00000004105	Angptl2	2.10329755228753	2.17663126690048	2.23538541591568	0.775652751451358	0.830733820834981	0.759455002248673
ENSMUSG00000034059	Ypel4	0.0338094352439952	0.139373262421313	0.0924363447016056	0.201648222486951	0.168819879880881	0.283946867157203
ENSMUSG00000059625	Sohlh1	0	0.0157021682600342	0.0144195622754668	0.189859522790413	0.128383000196457	0.0654345432284478
ENSMUSG00000083688	Gm13743	0.0488275490208859	0.0838677964938565	0.0770171924298758	0.156010789339253	0.279365033730136	0.396095896620159
ENSMUSG00000027276	Jag1	0.897883908132137	0.906583965257428	0.889947074084159	0.394145672466036	0.407063929517135	0.518200706835181
ENSMUSG00000086504	Kif16bos	0.749872783144999	0.490668966962037	0.262843859417246	0.228185477740645	0.074292115489667	0.170394194386807
ENSMUSG00000026883	Dab2ip	0.498617639009362	0.563703335968669	0.533210110630935	1.5188953850923	1.61103153978564	1.49816946647267
ENSMUSG00000040152	Thbs1	0.969202325748676	0.979843223585066	0.817171054077306	0.331682414746509	0.426907475761675	0.497209866413403
ENSMUSG00000027344	Fsip1	0.0546479404706445	0.0417178183865009	0.0383101664852147	0.103471257512075	0.120013285156358	0.15066803722145
ENSMUSG00000068154	Insm1	0.439038419809088	0.489679715012517	0.28779585713151	0.12752623876957	0.219461305676331	0.146923768256753
ENSMUSG00000068130	Zfp442	0.471832537355829	0.7896546259887	0.636099102432467	1.16611213085633	1.2082003176143	1.50678151566074
ENSMUSG00000027314	Dll4	0.178958291037608	0.152378699825633	0.164058083147614	0.0684201004128882	0.119336049998005	0.0525514805118188
ENSMUSG00000017144	Rnd3	0.263219269225407	0.178105528113758	0.272595447935466	0.101942068124205	0.107867726348377	0.117991828197904
ENSMUSG00000026834	Acvr1c	0.0399469465838113	0.0413863326362997	0.0560084848951945	0.164103471265805	0.186010123425216	0.161573745882711
ENSMUSG00000002104	Rapsn	0.76509138410307	0.763777165554115	0.63950198553316	1.53569333035498	1.85709674929637	1.8160881783535
ENSMUSG00000031224	Magee2	0.0305277594914692	0.0873924649705701	0.0481523724691106	0.162567374038024	0.269934435166471	0.0874042758771702
ENSMUSG00000031374	Zfp92	0.0157255985280789	0.0060024006189751	0.0055121043217902	0.0502454677409339	0.0708881617995266	0.0175093678395695
ENSMUSG00000025272	Tro	0	0	0	0.0232220007157935	0.010080755802463	0.0231209227580782
ENSMUSG00000025268	Maged2	2.59212629025666	2.33082908086436	3.00120551074996	7.20115747791121	7.24365328582641	7.32779207123231
ENSMUSG00000080942	Zfp36l1-ps	0.0393227424817813	0.112570049428165	0.0620249692093772	0	0	0
ENSMUSG00000025265	Fgd1	0.136214107550457	0.139558553267949	0.154544604886665	0.507760120565652	0.510861875069131	0.632887785478475
ENSMUSG00000084771	A230072E10Rik	0.200730272702305	0.210429649338926	0.234862195469139	0.087321458012555	0.0970538792805271	0.0998326829876635
ENSMUSG00000087390	Gm7598	0.175453972178156	0.207391302078095	0.220208832405968	0.0723354540388213	0.123641777219835	0.0810231760052538
ENSMUSG00000025665	Rps6ka6	0.056415153386988	0.0807504284348056	0.0482003999700772	0.153967161072757	0.135713155315505	0.141332347947405
ENSMUSG00000079450	Cldn34c1	0.0455243116729757	0.0660305293366237	0.0702111859559903	0.226265648000039	0.138915030508666	0.182477436536833
ENSMUSG00000105993	Tex13d	0.09637716873261	0.110360386516816	0.0506728892395766	0.0205292278229043	0.0200515796986833	0.0183958835815636
ENSMUSG00000067215	Usp51	0.0320790793930321	0.0183666922751216	0.0168664389955324	0.119579957708913	0.0750842501148971	0.0688844043551019
ENSMUSG00000049804	Armcx4	1.32633112147779	1.58457971477954	1.35519179536064	3.09124830072049	3.14350139618656	3.41979613819414
ENSMUSG00000033460	Armcx1	0.394372865720598	0.288517001800578	0.357106469764721	1.1667370259438	1.04842359448387	1.38005040734229
ENSMUSG00000039545	Flicr	1.20862833454155	0.994210633587606	1.29168772746193	2.83193908217475	3.1663307915541	2.92842135136779
ENSMUSG00000039521	Foxp3	33.1074252015931	32.4230665747943	35.9228692000517	87.7184212172638	91.6834014151261	86.4717217132668
ENSMUSG00000031410	Nxf7	0.0391341093997653	0	0.0274344144252054	0.222291387909706	0.210334411842978	0.105820453561991
ENSMUSG00000058252	Tcp11x2	0	0	0	0.0741988251099227	0.0103532086619891	0.0474916251247012
ENSMUSG00000042750	Bex2	0.411059831292109	0.291385640679283	0.576335372808579	1.02152801081568	1.26247232800547	1.2889952844477
ENSMUSG00000050071	Bex1	0.163938701687325	0.255987709365734	0.0940311084641316	0.269839909385544	0.527123230898438	0.440927304024544
ENSMUSG00000031144	Syp	0.261181942315903	0.264119449688834	0.167641593040607	0.950115986044454	0.920952778803256	0.796350069103106
ENSMUSG00000087644	Gm14703	0.0194237063138029	0	0	0.0517178624000089	0.0707203791680484	0.0648808663242071
ENSMUSG00000044550	Tceal3	0.0897237195206126	0.114157331569002	0.209665152544576	0.419401819282193	0.388902254308219	0.371061468994619
ENSMUSG00000073176	Zfp449	0.151315764541985	0.146196512026209	0.0994479174589443	0.241737424251727	0.472225966836407	0.478361871561035
ENSMUSG00000031150	Ccdc120	0.0763890298727712	0.0583147991947679	0.0758645541758232	0.171755455634315	0.203077007166833	0.247061354118109
ENSMUSG00000000266	Mid2	0.211305220152747	0.187084929324477	0.167221783514247	0.723871604269683	0.768214717755951	0.794178906004468
ENSMUSG00000031138	F9	0.0517207688238791	0.0962403926603484	0.115572738896234	0.0344281307856679	0.0201762603332399	0.0308504485082185
ENSMUSG00000000037	Scml2	0.049735862032217	0.0601159610530712	0.0697332466083853	0.144198810968666	0.158089951868547	0.13712510750403
ENSMUSG00000059493	Nhs	0.0080297888679435	0.0137922282025104	0.0042218775180185	0	0	0
ENSMUSG00000045103	Dmd	0.0237644774529617	0.0340155369727054	0.0273324041871217	0.0775126922202058	0.0610309057649559	0.0616614930571642
ENSMUSG00000035246	Pcyt1b	0.607113194919389	0.506285741064525	0.548201771914526	1.15966952239856	1.17044405768885	1.08009625887489
ENSMUSG00000041688	Amot	0.0988754961963047	0.103585346363832	0.137155746004613	0.246463129075977	0.247294065693557	0.226874536134873
ENSMUSG00000084904	Gm14827	0.0228884075695185	0.0655231300977146	0.0661880781818853	0	0.0119050168881143	0
ENSMUSG00000025151	Maged1	1.39747116168073	1.55836170701141	1.73009891705265	3.94591481158496	3.90904417143545	3.54361964451496
ENSMUSG00000087522	Gm371	1.44811921288931	1.43062518078088	0.985325173512499	0.529225355000894	0.265840461450977	0.35228486453947
ENSMUSG00000071722	Spin4	0.283791846142479	0.528677292763734	0.423136232552668	0.171426185649874	0.136593878766947	0.185951392580282
ENSMUSG00000025656	Arhgef9	0.205436237471193	0.191422957570223	0.209673514304306	0.0965290093564432	0.0900927346283935	0.0922644954109053
ENSMUSG00000044206	Vsig4	1.06005793420142	1.07747135854955	0.438368296534828	2.62590127770611	2.65153766638155	2.88728599194787
ENSMUSG00000083199	Gm9432	0.698639238954968	0.640003000385266	0.881588099908776	0.248027693196354	0.266482588169458	0.51118258316042
ENSMUSG00000068969	Rpl32-ps	0.0866449644390229	0.0496080757038824	0.0455559210124429	0.50754490453342	0.630936716107098	0.661530401737014
ENSMUSG00000104301	Wdr49	0.060917083650581	0.0697554512709045	0.0775433997425655	0.0341471103094563	0.0266820948067369	0.0214190416669793
ENSMUSG00000068874	Selenbp1	0.870947711175889	0.641129270513529	0.678709066944727	2.08709902429741	1.78776638231239	1.788576808
ENSMUSG00000039058	Ak5	0.0519258893817881	0.0891896073172035	0.0655234398580847	0.182501458034344	0.216066963380641	0.183358970046672
ENSMUSG00000028121	Bcar3	2.89230910201269	2.79908521369872	2.9286506651725	1.31683054070886	1.45680952376151	1.22514155503704
ENSMUSG00000104554	Gm4610	1.7968538039686	1.40897898109679	0.96528214512111	0.686447473092715	0.548571338960994	0.615113627692483
ENSMUSG00000090017	Gm16213	0.442580851219047	0.728516717379081	0.901707807457555	0.265145097374693	0.258976036390036	0.369587407543214
ENSMUSG00002076290	7SK	0	0.0755227421163584	0	0.702436638567285	0.411655938440879	0
ENSMUSG00000039735	Fnbp1l	0.529867282530948	0.634547254058452	0.627770603841795	1.34618553600023	1.37429308257237	1.37531080086397
ENSMUSG00000050315	Synpo2	0.769736149818136	0.773171933959204	0.891780908051964	0.254570894545632	0.299220307000269	0.251314838615425
ENSMUSG00000027719	Adad1	0.124323600351038	0.136171892207354	0.164837204103738	0.0518127575603759	0.0393611896286997	0.0257936165814891
ENSMUSG00000027720	Il2	11.2326410716981	10.5446648188476	11.3892988259849	2.2050615877822	1.70371822541208	1.4155825379827
ENSMUSG00000027718	Il21	0.315935318137042	0.373319871469263	0.427648737125362	0.09665015243721	0.132861256166632	0.128305953559946
ENSMUSG00000083353	Gm12540	0.332455913709605	0.380691439884339	1.04878584299492	0.118026971245161	0.115280868863276	0
ENSMUSG00000037225	Fgf2	2.03026705526272	2.3785543534482	2.07190102100354	1.14639482310795	0.886559515904965	0.935233484496386
ENSMUSG00000051000	Fhip1a	0.708359437062167	0.711655510211008	0.801095273395366	2.38074234030256	1.94300565373992	2.18755223394813
ENSMUSG00000031286	Glt28d2	0.310551790551579	0.118536426864914	0.176887705014639	0.558144017204195	0.605730919667764	0.73477818597034
ENSMUSG00000028179	Cth	0.512977926331213	0.275572771663559	0.406232806219161	0.236075086698715	0.158113638842215	0.139013823224206
ENSMUSG00000041734	Kirrel	0.0331579818354347	0.0433929409346033	0.024905287113864	0.0781970198742731	0.0739138359253353	0.0610295700919113
ENSMUSG00000093507	Gm20627	0.683585686292402	0.603848134755767	0.657213375401607	0.312021578678507	0.284444397979775	0.316876717296128
ENSMUSG00000028024	Enpep	0.108922993969668	0.0903191654549224	0.134286386800809	0.0480033197966933	0.0156288130758118	0.0394303607495181
ENSMUSG00000049288	Lix1l	0.834951088257148	0.732445422713013	0.862592555214609	1.88773055100497	2.01142824285698	2.27871639349715
ENSMUSG00000027994	Mcub	4.49265316370472	4.4073651233853	4.48452762961941	11.426586897483	11.2025802448446	10.6231342585462
ENSMUSG00000105397	Gm43471	0.340642729571833	0.56342876559613	0.358204158367645	0.0806222780025834	0.236239382231596	0
ENSMUSG00000004885	Crabp2	1.25681077010795	1.73005349640832	1.19506757996333	0.170880198913191	0.222539165914585	0.12760230895835
ENSMUSG00000004891	Nes	0.0303041303306059	0.031546282554838	0.0231755807644348	0.290477694739202	0.157621792721804	0.197190912300817
ENSMUSG00000103574	Gm37116	3.48701775252558	6.60901057540703	5.18407786868125	2.56126556647663	1.37592030218108	2.63937129672625
ENSMUSG00000105259	Gm42874	0.0797094599574326	0.0114092981325727	0.0419093929494401	0	0	0
ENSMUSG00000053957	Gm12474	1.8177007433378	1.17708353244616	1.22593891269229	0.587456229928044	0.599869315496354	0.634083927622393
ENSMUSG00000042035	Igsf3	0.329371446373226	0.317482323386658	0.322238697799537	0.876989533656478	0.789359203262661	0.773918011561541
ENSMUSG00000074480	Mex3a	1.18693704141183	1.02986983330428	1.08728690399791	3.22551901946473	3.13456024661426	3.29906516546418
ENSMUSG00000027797	Dclk1	0.0739563713203376	0.0754239937610807	0.0959962373217219	0.0270761403046072	0.0216377729149102	0.0165425849022233
ENSMUSG00000027536	Chmp4c	0.0841109836211869	0.120393148927436	0.117929633139378	0.26501366825931	0.253379052556089	0.299351196463626
ENSMUSG00000056947	Mab21l1	0	0	0	0.0604343560629317	0.0295141229272754	0.0270770870694925
ENSMUSG00000105296	Gm19708	0	0.0372745762194918	0	0.277352514380895	0.270899426647405	0.155331724164768
ENSMUSG00000095028	Sirpb1b	0.0675812652767353	0.0773865289395288	0.0452233960415491	0	0.0127822722166789	0.0058634081488682
ENSMUSG00000036353	P2ry12	0.263814518590458	0.262342156825245	0.160608777300741	0.125699187954146	0.0938864421005513	0.125888248091745
ENSMUSG00000003617	Cp	0.158906466246939	0.145992739621127	0.118523495939544	0.0669099168996979	0.0442094780916715	0.059956811447417
ENSMUSG00000028270	Gbp2	217.804364797543	184.952313812102	197.09707663978	104.601637818829	99.5150416590389	91.5862022404825
ENSMUSG00000028047	Thbs3	0.161253410907043	0.176256268974026	0.115613616668526	0.359097610626477	0.285931452161921	0.318283495175356
ENSMUSG00000042784	Muc1	0.384251581425232	0.232942268522578	0.308987985997439	0.706149432394324	0.650531024060735	0.812531906481332
ENSMUSG00000042766	Trim46	0.843691631578714	0.89137548685647	0.901891904600768	2.74535652906714	2.79785635094689	2.4556175988529
ENSMUSG00000028040	Efna4	0.265299403310479	0.126579705360751	0.104616223863471	0.43560736135292	0.402473702582389	0.35869096829643
ENSMUSG00000000562	Adora3	0.0284401814087863	0.0054277540593145	0.0249219841419639	0.0858219717166144	0.0788942819359296	0.0497611364138462
ENSMUSG00000074340	Ovgp1	1.66778782434945	1.55736759311666	1.71201223632945	0.808837740180088	0.769364641665317	0.79584280849238
ENSMUSG00000105277	Gm9504	0.49098813182113	0.691969055972104	0.556015856459559	0.0804500081777916	0.0785781990756093	0.0720898514713412
ENSMUSG00000040809	Chil3	0.953094608829252	1.27740794937497	1.28695476860151	0.369123566933397	0.766137440987191	0.475474976248479
ENSMUSG00000047557	Lxn	6.22395830762117	6.87196855586089	6.05180805343545	13.6445988007748	13.570996898972	14.1731133849604
ENSMUSG00000028195	Ccn1	0.07879155755822	0.110272929053504	0.147295221579607	0.0279722168107032	0.0364285261687817	0.0083551388035135
ENSMUSG00000106592	Gm43070	0	0.243856564905832	0.268725047321591	0	0	0
ENSMUSG00000094613	A630076J17Rik	0.559683083990507	0.41732154406565	0.410607123116569	1.33080190258167	1.08319873836186	1.01860093522246
ENSMUSG00000070368	Prok1	1.35252762755293	1.57374387891712	1.50254419393585	3.72323928621403	4.30606591330536	4.20554532471133
ENSMUSG00000036832	Lpar3	0.251073476499442	0.287501347829319	0.188583763931379	0.122242220218203	0.0298495106878126	0.109539124962947
ENSMUSG00000078604	Gm10961	0	0	0	0.392193789866734	0.893827014485056	0.585730043204648
ENSMUSG00000040600	Eps8l3	0.0700485049361718	0.115861397416729	0.0736597718880186	0.0082894328109217	0	0.0074280163999532
ENSMUSG00000046280	She	1.58350810944029	1.83287483470207	1.76036859440383	3.53463159718167	3.87248423508674	3.81666951664029
ENSMUSG00000004035	Gstm7	0.110403327580017	0.101137263646141	0.0696570235093442	0.211652363800661	0.160788369876138	0.316096662916187
ENSMUSG00000074281	Gm12522	0	0.0165970437779287	0.0228620120210045	0.123495215505392	0.0980052815038965	0.0691636951385562
ENSMUSG00000068744	Psrc1	3.74108436231843	3.35128800599331	3.72399340994462	8.61800384867687	8.50494548044758	7.70739946506529
ENSMUSG00000045326	Fndc7	0.0264090433969232	0.0120962766395841	0.0027770530065854	0.0421902777086581	0.0659338362481132	0.0554487607013992
ENSMUSG00000103406	Gm5541	1.95336518212396	1.25477677198176	2.50496169448473	4.56678483079324	5.31959581666578	5.25925584884992
ENSMUSG00000086172	2700068H02Rik	0.0944207945809865	0.0432480659982565	0.0794308366370799	0	0	0
ENSMUSG00000047502	Mroh7	0	0	0	0	0.0153227488197438	0.0351438025922789
ENSMUSG00000085389	1700003M07Rik	0	0	0	0.0862556788710343	0.0842487907614781	0.0772922118867988
ENSMUSG00000041556	Fbxo2	0.0274465415303737	0.0314287187689193	0	0.701564046469686	0.642413382194228	0.628659325874305
ENSMUSG00000028979	Masp2	0.208450963736579	0.183611383917605	0.162992941463328	0.0341553708743935	0.0778416027129411	0.102020110337429
ENSMUSG00000078532	Nkain1	0.421437218337351	0.624519056827558	0.273718885858773	0.224425057876055	0.116048869041538	0.27208105232732
ENSMUSG00000039196	Orm1	0.79825167238016	0.86183629842203	1.2710983689975	0.315779257905603	0.49823647775167	0.652994525585568
ENSMUSG00000028601	Echdc2	0.417350646375285	0.336302407395275	0.373849377158517	0.823143940253749	1.29442722867272	1.10640742747883
ENSMUSG00000028597	Gpx7	0.822757459064112	0.612384562141332	0.663299864671472	2.32212800951351	2.2395701145382	2.23786137841292
ENSMUSG00000070720	Tmem200b	0.203580444901444	0.164553616968976	0.251853872263912	1.17339280220291	1.10871922354244	1.1543167680716
ENSMUSG00000039137	Whrn	1.02386785019262	0.924142263487345	1.08425203092229	3.68449414582721	3.54864587631303	3.20734499329289
ENSMUSG00000003411	Rab3b	0.0050157697915893	0.0114870005035097	0	0.0213681065988686	0.0521773512590596	0.0335082794296416
ENSMUSG00000089687	Rab42	0.0464535420382672	0.0531934162606676	0.122120997194985	0.593702031440838	0.120810108959872	0.199502269643423
ENSMUSG00000039713	Plekhg5	1.0123578496997	1.12569220182865	1.2904658464917	2.78045895666847	2.60063449581508	2.59093315906834
ENSMUSG00000028860	Sytl1	11.7649959974423	12.2019317072063	12.7996578834452	26.2492593402148	25.6604317804193	26.3553396787339
ENSMUSG00000029026	Trp73	0.0287251994781593	0.0438571936883728	0.0201373952037667	0.12577395644697	0.159369868547715	0.0852894017407417
ENSMUSG00000029032	Arhgef16	0.0128995239887325	0.0147710964329021	0.0067822717653992	0.0343464731136713	0.0335473427909005	0.0769431912255695
ENSMUSG00000028838	Extl1	0.493594346229597	0.369020885319072	0.390353158400641	1.40331699009782	1.3918841300372	1.49497015781418
ENSMUSG00000037188	Grhl3	0	0	0	0.0337491966898588	0.0395567556479582	0.0120968269948324
ENSMUSG00000036995	Asap3	0.0292849725961952	0.0383244400230704	0.0087984926736457	0.0757467769304746	0.178432956670153	0.127765398299977
ENSMUSG00000001604	Tcea3	0.681772091614483	0.419259108377384	0.71692003696153	2.13801643161637	1.48411767139804	1.77124765065085
ENSMUSG00000092680	Snord55	5.81727710613389	6.40509331872913	7.52883676884119	2.38294960931687	5.12051352963591	2.13531965117644
ENSMUSG00000048772	Tmem53	0	0	0.0651026822174315	0.142865688778075	0.0858717972384943	0.0984765046368584
ENSMUSG00000070667	Rpl31-ps10	1.49634478269297	0.856723593108319	0.491714702991447	0.0996047720296467	0.243218235234029	0.580151661840794
ENSMUSG00000023571	C1qtnf12	6.41807033806596	6.34169883727289	6.54484508554165	17.2266671976604	18.3469165223814	16.4491519951679
ENSMUSG00000041351	Rap1gap	0.203451918365452	0.201487956568639	0.254415894856237	0.793538158125133	0.709293832439845	0.627111064455783
ENSMUSG00000006389	Mpl	0.0112048004726217	0.0256609760851779	0	0.0775685974253065	0.0641078556008299	0.0695078694693566
ENSMUSG00000041120	Nbl1	0.304301547513342	0.388275307722665	0.301704338667748	0.898206731736111	0.633109149463099	0.945926649212739
ENSMUSG00000032890	Rims3	1.38353705384218	1.43701627021402	1.28466325777286	2.56923337706978	3.08607695747374	2.86087834047733
ENSMUSG00000028626	Col9a2	0	0	0	0.0304124425098598	0.0415867819340381	0.0218016481347901
ENSMUSG00000046093	Hpcal4	0.0033106523217008	0	0	0.0423119728344707	0.0241077149439685	0.0252766813924613
ENSMUSG00000032726	Bmp8a	0	0	0	0.0782756836324459	0	0.0490990339750757
ENSMUSG00000028919	Arhgef19	0.0166672067379167	0	0	0.0532540365307022	0.0823570657921167	0.0516966827382886
ENSMUSG00000028602	Tnfrsf8	7.08249315563663	7.23236695014729	7.46374302075846	22.2485788444088	23.724346221168	22.418880904313
ENSMUSG00000042616	Oscp1	0.154753777368822	0.242696227234982	0.21225903052619	0.458629357621091	0.447958549431414	0.471973108281537
ENSMUSG00000073755	5730409E04Rik	1.03326592666889	0.903138097698631	1.13153911313092	2.35072085465609	2.19426427235349	2.19980024804524
ENSMUSG00000042388	Dlgap3	0.0821028594684305	0.0805843193915755	0.148003841590524	0.291477800033671	0.239958110249472	0.223875583865877
ENSMUSG00000028789	Azin2	0.171308980386895	0.155925184270056	0.133950710094241	0.514608153701878	0.392969104919871	0.385673539382464
ENSMUSG00000040606	Kazn	0.0349288242524328	0.0436326486384997	0.0267123913023648	0.0744016243778444	0.0660641285680143	0.0818222728098327
ENSMUSG00000082876	Gm11889	0.786309074872023	0.375163946008972	0.310067362294143	0.191916886978346	0.238574773097031	0.26577704277386
ENSMUSG00000028378	Ptgr1	1.4857950957723	1.39282882934455	1.36001091022512	3.60763625522013	3.46763949770858	3.45315412230754
ENSMUSG00000041261	Car8	0.0091749663875217	0.0210122967943774	0.0241199270348776	0.0390870530259086	0.0715830466533581	0.0700504552059957
ENSMUSG00000118458	Gm10599	0	0.0177233755579545	0	0.049453507653949	0.0805048099110884	0.0295429513910575
ENSMUSG00000051517	Arhgef39	3.01971467092382	2.7465997921674	3.23792753280514	6.88267112953419	7.04560039188221	6.09807379859146
ENSMUSG00000028469	Npr2	0.007574704412068	0.0173474136594678	0.0079652092449439	0.145213385234565	0.059097809889734	0.0289162635428221
ENSMUSG00000103995	5730488B01Rik	0.298289630928977	0.359084331620314	0.345838631865988	0.0814595496045142	0.135259228006393	0.0656950355684313
ENSMUSG00000028341	Nr4a3	9.14039973613761	9.33066007827425	8.23942025417497	3.35817979684788	3.20019460902082	3.33323147887082
ENSMUSG00000039611	Pgap4	0.0744234641918344	0.0121744931652235	0.0279500989068822	0.011323489872844	0	0
ENSMUSG00000054752	Fsd1l	1.89296872097954	2.3027030634562	2.17377381307468	6.72097492079253	7.26316230120807	7.74773076473215
ENSMUSG00000060206	Zfp462	0.11726459212622	0.128604602161139	0.137204115686139	0.0527713565135579	0.0463891853634554	0.0488637434659979
ENSMUSG00000050395	Tnfsf15	0.118281972731103	0.107660079187149	0.153082902729527	0.584656768421789	0.473248934034641	0.602051690256198
ENSMUSG00000029469	Ift81	0.411622926951413	0.460947366437582	0.451939698591933	1.30552179366598	1.28144358280186	1.6031351045519
ENSMUSG00000073234	Gm8773	0.223035618240513	0.351168838736632	0.351800929458865	1.05409813554088	1.26158909840793	1.59643772028017
ENSMUSG00000043388	Tmem130	0	0	0.0128052468295396	0.0778173003662552	0.0823406412635217	0.0639198338571245
ENSMUSG00000012428	Steap4	0	0.0256609760851779	0.0471298022772151	0.113369488544679	0.0582798687280272	0.0962416654191091
ENSMUSG00000029304	Spp1	7.46492635370767	8.43746673998509	6.32718668003399	3.18705050600443	1.75170259565518	2.48736233881275
ENSMUSG00000034438	Gbp8	55.8554259284636	49.3510300836218	49.8275659557066	27.1854200158104	24.0962797588211	24.9189260506763
ENSMUSG00000079363	Gbp4	88.9179899833056	83.1210515409629	85.9125582550845	45.5510007471801	42.663243631338	41.7606293477635
ENSMUSG00000105096	Gbp10	6.93696632410334	6.10913269380794	6.21960063049507	1.55540836879758	1.57618980887837	1.48959634225368
ENSMUSG00000104713	Gbp6	15.6746765362043	13.8865951652917	14.4879764868742	6.75042317526754	6.50689252869336	6.17359859041255
ENSMUSG00000092021	Gbp11	7.61651723062793	6.75171070159408	7.52586522758306	2.50351340455793	2.13789912953038	2.42507903771981
ENSMUSG00000067206	Lrrc66	0.425785878367428	0.418803692847848	0.493658479457874	0.959288083923574	1.41397076817154	1.3649427467588
ENSMUSG00000029155	Spata18	0	0	0	0.0357385892996739	0.0349070689771098	0.016012363781959
ENSMUSG00000048142	Nat8l	0.02915011997019	0.048551951753365	0.0362261776686652	0.0338686091399159	0.148862687184318	0.0961053911968765
ENSMUSG00000062960	Kdr	0.0430634108972685	0.008965712020901	0.04116681234347	0	0.0081449827613256	0.016812981971057
ENSMUSG00000029648	Flt1	0.0130891385852789	0.0329740882344527	0.011011146784998	0	0.0068080933737013	0.0087443110715385
ENSMUSG00000029102	Hgfac	0.0622014290166358	0.0593551169712142	0.0872108657974273	0.281551436244506	0.323530180358227	0.173142487844658
ENSMUSG00000086494	2210417A02Rik	0.289236644927357	0.147200690088611	0.202765262979018	0.684556433221936	0.735491943347703	1.34952201954351
ENSMUSG00000087541	Hopxos	0.457585567765869	0.329008164933154	0.268563262223865	0.940698409891071	0.730621135775864	0.710916175256213
ENSMUSG00000085858	Gm15831	0.0342549859410091	0.0392249900914419	0	0.109449429730251	0.320708696227196	0.326919093881664
ENSMUSG00000106783	Chaer1	0.190059921995276	0.155453877781751	0.285511763027292	0.60726780366462	0.451915172563873	0.621899548176732
ENSMUSG00000029659	Medag	0.0714886663116711	0.086977151941893	0.103364496210234	0.361658985195613	0.339300504704135	0.302755508681715
ENSMUSG00000029660	Tex26	0	0.0196029974694276	0	0.145861903446805	0.07123408652278	0.0816901948876216
ENSMUSG00000029093	Sorcs2	1.91776550465922	1.89477825346963	1.85403592919352	4.20906545852888	3.958637902	4.01314915491381
ENSMUSG00000040118	Cacna2d1	0.0056944499824615	0.0065206491260257	0.0059880205454499	0	0	0
ENSMUSG00000107048	Gm43807	0.0396980858968235	0.136373463585743	0.0834893465382445	0	0.0206482858884813	0.018943318634805
ENSMUSG00000016128	Stard13	0.030851011308286	0.0188411402254448	0.0475808642084812	0.0131431011730998	0.0128373041077677	0.0098144200862775
ENSMUSG00000029122	Evc	0.0206570776146015	0.0367953938995684	0.0627525269575372	0.0880029696000151	0.109831935443431	0.0810484267028792
ENSMUSG00000072720	Myo18b	0.0594803345335749	0.0624343925291712	0.0747086444421665	0.0387134643951459	0.0326564472882931	0.0189220698197351
ENSMUSG00000029352	Crybb3	0	0	0	0.0322765570743304	0.0157627934708038	0.0289224607703281
ENSMUSG00000051339	2900026A02Rik	0.854847840385448	0.874063650112349	1.01407631830176	1.94972610904713	2.24442705108879	2.03414175314955
ENSMUSG00000044017	Adgrd1	0.0998379905109184	0.107026099631787	0.0670117141199736	0.203614610290144	0.214345386686478	0.194619207240982
ENSMUSG00000042010	Acacb	0.150477259669433	0.11137095400963	0.131219214344811	0.27753248253028	0.341707479908739	0.295978536782149
ENSMUSG00000066952	Myo1h	0.232612565235993	0.286851353218063	0.323003547262848	0.755934175035865	0.698016227658315	0.688763979942486
ENSMUSG00000063157	Csn2	0.0459370934767676	0.0292233538654115	0.0402544378567933	0.195700510796915	0.153979687821855	0.185106254485465
ENSMUSG00000029286	Enam	0.0643918861404761	0.0516140853225094	0.0270846131483813	0.0137160669680169	0.0234446430028867	0
ENSMUSG00000038319	Kcnh2	1.2075571886028	1.30338691533569	1.40408143920455	3.73397629287362	3.63950863607042	3.64886242642311
ENSMUSG00000029561	Oasl2	5.04699441432702	3.85177833356672	4.2574130889068	1.7720710932165	1.77699653711243	1.58262897648066
ENSMUSG00000067724	Gbx1	0.0305189745247091	0.0465959018985532	0.0106974479269506	0.146268532853896	0.153447959403478	0.121359893843841
ENSMUSG00000070690	Albfm1	0	0	0	0.0257969193745848	0.0377950638924822	0.0115580851279848
ENSMUSG00000029370	Rassf6	0.0497903457621428	0.0570143517948846	0.0959882504712881	0.19002065311853	0.164018156380356	0.0871170317780433
ENSMUSG00000029372	Ppbp	0.783404886229836	1.08395706690367	1.27001326611974	0.486711406815227	0.407474760857453	0.311524011898317
ENSMUSG00000029380	Cxcl1	0.141404581964485	0.129536607277978	0.198259368246151	0.0200803220411768	0.0588393554678163	0.0539808807817403
ENSMUSG00000029378	Areg	0.509172877444135	1.08280343017857	0.703698374947759	2.23114689346409	1.40742285455425	1.94375599522727
ENSMUSG00000107198	Gm19619	0.15461294497835	0.208660772032825	0.121937872925527	0.0940971042229465	0.0689308288048457	0.0685090059905717
ENSMUSG00000056367	Actr3b	1.77849061852239	1.81952193212624	1.72454991708959	4.0445287822628	4.03383210165957	4.36855581584187
ENSMUSG00000043913	Ccdc60	0	0	0	0.0160113135561159	0.0156387825504508	0.0071737296382283
ENSMUSG00000029417	Cxcl9	0.838065949142963	0.731488840418787	0.603948257878486	0.149803463503474	0.109738519398696	0.0950840282337518
ENSMUSG00000050050	Ccdc158	0.03417220443801	0.0228259488013998	0.0119779705320294	0.0758228689930854	0.0710963695841183	0.0543548420953564
ENSMUSG00000029361	Nos1	0.0570639959501555	0.0235962006576444	0.043337567043314	0.0101292988504726	0.0131914975042185	0.0166405952548859
ENSMUSG00000090061	Nwd2	0	0	0	0.0072210594221723	0.0035265244694462	0.0097059984144383
ENSMUSG00000053214	Gm9899	0	0	0	0.0182327379308506	0.0267127824460425	0.0054460129925081
ENSMUSG00000029166	Mapre3	1.27239595653212	1.28731450568965	1.20365618189337	2.84638129540749	2.76952372422776	2.70665192558054
ENSMUSG00000107050	C030017G13Rik	0.242650505301562	0.0520980563376681	0.119606279106028	0.0565324381789887	0.0315526359222524	0.0506577334663479
ENSMUSG00000106776	Gm42646	0.386774020690606	0.553613098664771	0.427049377718392	1.68892205351801	1.38810022130721	1.66106375490858
ENSMUSG00000107254	Gm43769	0.314832084526526	0.341782772788442	0.331062876365234	0.80561666759579	0.927233655157294	0.936517709606876
ENSMUSG00000029206	Nsun7	0.0393665317273066	0.0601042164430113	0.0413960262206608	0.146745115139446	0.133092918478844	0.153411699511952
ENSMUSG00000029223	Uchl1	0.0974755849939008	0.173628264963589	0.273335526074657	0.346053344000059	0.42813562878696	0.454802151194197
ENSMUSG00000107266	Gm43698	2.06173110261163	2.04416321051219	1.71855337873398	0.589127513654724	0.941597082521953	0.743868823005845
ENSMUSG00000107140	Gm43811	0.152594872623545	0.116489754746383	0.0802308594521296	0	0	0
ENSMUSG00000072573	Gm10369	0.0923810422241847	0.141045957401979	0.291430909333955	0.770722290887937	0.352369833485398	0.396745367243845
ENSMUSG00000029675	Eln	0.0065481252453299	0.0099975771238251	0	0.0325455948123543	0.0227059750354317	0.027080430745347
ENSMUSG00000004814	Ccl24	1.46045272878378	0.703323760558519	0.717637674636166	0.232590602793553	0.170384233980163	0.19539411479877
ENSMUSG00000004951	Hspb1	0.188585160233916	0.157052142674561	0.396614885555468	0.657333529475962	0.784714973503854	0.719919603054248
ENSMUSG00000029727	Cyp3a13	0.149488944059207	0.157483823547102	0.0754539205943573	0.0318425269174615	0.0684236415496003	0.045653654247074
ENSMUSG00000025855	Prkar1b	0.858262718616463	0.908413707535032	1.03422701939429	2.76697350961097	2.70259506741938	2.70081506535938
ENSMUSG00000036718	Micall2	0.0426534091350402	0.117220626759753	0.0627932965306645	0.354337246443304	0.377152601258173	0.252384064948412
ENSMUSG00000048988	Elfn1	0	0	0.0089102664300463	0.0451229671946386	0.0617023442405791	0.0687376388190305
ENSMUSG00000050822	Slc29a4	0.222334248371832	0.205088312972864	0.227302079684725	0.486747848220349	0.436875018759992	0.459742826364403
ENSMUSG00000106662	Gm43034	0.10366904836106	0.0296775584856071	0.109013582246784	0.331236983817066	0.269608483631856	0.371019616809982
ENSMUSG00000118662	Tctn2	0.0446138254395161	0.0486540742480386	0.0223399228041787	0.0905062592000156	0.139230746487095	0.1094864619221
ENSMUSG00000104761	Gm43511	0.615605493968156	0.704922764899749	0.50169028207695	0.28684613277149	0.304186916055863	0.242349949090856
ENSMUSG00000023079	Gtf2ird1	0.798356788481342	0.890201697698113	0.94476045409634	1.83195919333063	1.97093245287408	1.78597528264581
ENSMUSG00000029126	Nsg1	0.142943978657722	0.32107148965673	0.370001931408059	0.977861716818582	1.08665217135353	0.766058378123453
ENSMUSG00000023328	Ache	0.0267637917410609	0.0262687798665594	0.0924717202640631	0.667823818695853	0.548874584587838	0.57653168691292
ENSMUSG00000099145	Mir8116	0.54666719831631	0.41732154406565	0	1.16445166475896	1.5164782337066	2.26079719768887
ENSMUSG00000029710	Ephb4	0.0190469533896128	0	0.0080115585228778	0.0852007198676008	0.0158511194687005	0.0945247104206121
ENSMUSG00000029716	Tfr2	0.0203823486457111	0.0233395928127122	0	0.0694660587217831	0.110255941691884	0.0583568677731568
ENSMUSG00000049093	Il23r	2.78489731360924	3.14014333860653	3.46635149465739	1.71758180642602	1.24158607799853	1.62045700698803
ENSMUSG00000104819	4930515G16Rik	0.0422187247107341	0.0161147252286497	0.0887905212089651	0	0	0
ENSMUSG00000094491	Igkv1-133	1.41782669082038	5.46590797755505	1.888499998	0.654355414109203	0.54080289952037	0.811878220313608
ENSMUSG00000089997	1810020O05Rik	0.0288110395200663	0.0769794426570433	0.0353457512663778	0.0102283628979099	0.0049951911392807	0
ENSMUSG00000068263	Efcc1	0.0392499764890319	0.0249692757058772	0.0412734621163805	0.0185791284614885	0	0
ENSMUSG00000030114	Klrg1	6.30020414693252	5.19600738617242	6.13864424754372	18.7720478770725	19.2845571425856	18.5869457783662
ENSMUSG00000095737	Igkv11-125	0.701014216537817	1.03207282710853	0.52653869045543	0.213317868709385	0.156265993629115	0.286725641546071
ENSMUSG00000076514	Igkv17-121	8.47258858878115	8.58670692183565	9.88224640276529	4.6674302265132	5.31864008619207	3.71769151389396
ENSMUSG00000094902	Igkv10-95	1.68096224957782	1.04991846677035	1.23197914346041	0.813773857936739	0.370925331659505	0.63198077284098
ENSMUSG00000076548	Igkv4-69	0.965045638407048	1.4540298051138	1.70913248488062	0.378669866078226	0.739718908539357	0.484742104721088
ENSMUSG00000076550	Igkv4-63	5.32275770178816	2.47251159133214	1.42569325532122	2.08575788247309	0.940259586666098	1.10223744493966
ENSMUSG00000095633	Igkv4-58	1.97492432911292	2.60068258326946	1.5575543943919	0.683600348817995	1.12994572302021	1.2251247384124
ENSMUSG00000040649	Rimklb	0	0.0108004775278463	0.0066121720999917	0.0401820745220987	0.0196235844009526	0.0240043048655907
ENSMUSG00000095007	Igkv12-41	8.5066877478635	8.2826901267439	6.74910313373966	6.40168768243568	2.96740265327604	1.75010060171348
ENSMUSG00000044927	H1f10	0.0145238888624163	0.0166311379516714	0.0305453011882937	0.680618968117126	0.574130933591059	0.429695795047748
ENSMUSG00000084950	Gm5577	0	0.0192762808449372	0.0442543232692302	0.134466442240023	0.113826134089526	0.0803286916394945
ENSMUSG00000076598	Igkv3-7	5.80979828405616	4.84860211782125	3.15820546562027	2.41215567695195	1.63897926094196	1.73859034551218
ENSMUSG00000095682	Igkv3-1	3.3972549288125	0.902065510292325	3.36530090598882	1.15363967158571	0.870707732375415	0.657844995599203
ENSMUSG00000029861	Fam131b	0.0387622209332471	0.0641133609974153	0.0815211218117399	0.215591907879959	0.197134780137055	0.164415450724112
ENSMUSG00000076605	Igkj2	22.608290721066	24.9470936981571	20.7480734211089	7.8803589405781	8.97984349436149	8.23836116581793
ENSMUSG00000076606	Igkj3	38.6071720495141	41.5454579263251	30.8149840448377	20.311509959414	17.9034223051744	17.7568686782041
ENSMUSG00000076607	Igkj4	35.3511454911214	43.1433601542607	23.4780830817811	11.8896643664863	18.3872985836926	17.312946961249
ENSMUSG00000040552	C3ar1	0.652826031717572	0.662915999789303	0.496511919605997	0.393560318751287	0.256268969807562	0.211597529196717
ENSMUSG00000030147	Clec4b1	0.225453733999498	0.0516328951203675	0	0.720355940571552	0.211078682720961	0.344265821312119
ENSMUSG00000030142	Clec4e	0.694206784568848	0.766392313955811	0.887225647174053	0.090998438253067	0.0962879684141001	0.0849397041505229
ENSMUSG00000033542	Arhgef5	0.627157737990226	0.57817250103713	0.653901206409734	1.9170599122202	2.00146399337377	2.18450241712215
ENSMUSG00000052852	Reep1	0.249314985224348	0.191965880496152	0.198886160995957	0.668408093235913	0.728873946775752	0.717918146340327
ENSMUSG00000107622	4930512J16Rik	0.0179083817077616	0	0.0376632538461534	0.171659287965987	0.13040637293399	0.119638476909885
ENSMUSG00000029661	Col1a2	0.0256044028182917	0.026061606164087	0.025428606803662	0.104534510867425	0.0902643822312287	0.126252965372552
ENSMUSG00000037621	Atoh8	0.0282019509302923	0.0645874587544764	0.0593117376085415	0	0.0146687663212546	0
ENSMUSG00000068551	Zfp467	2.32212577315356	2.40217342374335	2.36758029353879	5.50822582430929	5.10782301431836	5.25298670944521
ENSMUSG00000004267	Eno2	0.62737952146836	0.606557572602115	0.651822444751892	1.67647215766201	1.59056971807925	1.45923342708344
ENSMUSG00000030125	Lrrc23	0.122322302737444	0.140069860810962	0.107190402382219	0.618824803388342	0.64684268374005	0.359950365651022
ENSMUSG00000030268	Bcat1	3.36939420391132	3.35018948840645	3.10046111640573	1.300525041	1.52471377442548	1.3119548704262
ENSMUSG00000023191	P3h3	0.0854544229429142	0.103003027415695	0.179719847169698	0.502966081661155	0.411725769812964	0.343389826855855
ENSMUSG00000038390	Gpr162	0.276324743286514	0.363878725173449	0.426169824916818	0.951565547482811	0.895889743395131	0.804333407948352
ENSMUSG00000029797	Sspo	0.0523704166325003	0.0433816570739619	0.0597571458379191	0.620666513321219	0.593475185957927	0.512568251134693
ENSMUSG00000030124	Lag3	5.60690287661455	5.80619127868485	5.52581009469847	1.77630871541349	2.0401270121309	1.67970379388417
ENSMUSG00000030122	Ptms	28.2437965983727	25.3407488179877	27.3119423867507	55.0922053530896	56.4111871928357	53.889189971271
ENSMUSG00000030329	Pianp	0.266590539480571	0.255574681142976	0.280334296121465	0.858396790167808	0.702986862722726	0.579854252522202
ENSMUSG00000064080	Fbln2	0.233084475765635	0.212886398342438	0.253854469742178	0.892502539703011	0.998744946618153	0.789163190392397
ENSMUSG00000055799	Tcf7l1	0.328826913971949	0.417800123818019	0.27472867350623	1.16098956755657	0.998087308442029	1.07903296032563
ENSMUSG00000104501	Gm37736	0	0	0	0.0806222780025835	0.091870870867843	0.126427384057877
ENSMUSG00000029811	Aoc1	0	0	0.0114169630055754	0.711152375728869	0.672017362241836	0.709783924590988
ENSMUSG00000029816	Gpnmb	12.1129500669608	8.5322843967159	7.60421615524246	3.99394646063857	4.3244306770367	3.45719200201601
ENSMUSG00000107962	Gm43980	7.02856211532531	9.0025732221532	7.27560840745123	3.58521568701997	3.86680782870458	3.68355886227757
ENSMUSG00000034037	Fgd5	0.0561842744614135	0.0868535540295564	0.0768050238556888	0.15558100755044	0.160728134472837	0.163542679577547
ENSMUSG00000048216	Gpr85	0.0562778461161618	0.0297429755873388	0.0637314280732485	0.0092213087992178	0	0.0165261084930628
ENSMUSG00000009376	Met	0.151919234432479	0.147603244391497	0.108921306132107	0.0514821383234364	0.0478898257160896	0.0483290214057123
ENSMUSG00000056771	Gm10010	0.0301373789353123	0.0345099657070487	0.0158455377434584	0	0	0
ENSMUSG00000059430	Actg2	1.13523267473094	0.961956982435208	0.847568349318205	3.61513504956157	3.42473769381557	3.46698014012462
ENSMUSG00000107976	Gm44043	0	0	0	0.0405094108193122	0.0113048254434015	0.0207427300882802
ENSMUSG00000030361	Klrb1a	0.941958422177215	0.507588586512452	0.629271505796954	0.330475519486452	0.288202172158191	0.274980975769053
ENSMUSG00000038074	Fkbp14	0.0042602007099447	0.0097566135874591	0	0.0090746213128962	0.0620443914610017	0.0365922456492274
ENSMUSG00000029517	Ankrd7	0.22224106553513	0.254485685924359	0.0934793752208383	0.0315596008610281	0.0770632798981248	0.0565600175835502
ENSMUSG00000090164	BC035044	10.5897212976876	8.59948475951696	9.37554659260623	3.1018963380369	3.22706376658241	3.53567953352624
ENSMUSG00000038022	Mindy4	0.0517153643548275	0.0845980977520754	0.0271907440776461	0.180974689242581	0.353527997847381	0.179795253387458
ENSMUSG00000046080	Clec9a	0.171763840831443	0.129074398005121	0.146752872790766	0.0571676341135841	0.0670050358348955	0.0512269214828237
ENSMUSG00000107792	Gm43914	0.119027425896032	0.136296935267233	0.156454678224551	0	0.0309550481206946	0
ENSMUSG00000030162	Olr1	0.133605953003958	0.124659039058804	0.145697324089067	0.0105404825944027	0.0154428599527093	0.028335428741815
ENSMUSG00000050241	Klre1	1.40129755309683	1.48296058704039	1.63312891881355	0.624995713216364	0.75254255794735	0.72902770803903
ENSMUSG00000108269	Gm18422	0.045365602170191	0.0779214432615362	0.0417413251240093	0.0120791157610544	0.0117980741634216	0.010823885302723
ENSMUSG00000043932	Klri2	0.926013905658047	1.0448502855127	1.27775452158386	0.567693745414051	0.432310623485744	0.465590269967732
ENSMUSG00000107696	Gm44171	0.0251430622269711	0.0575820622679489	0.0616916597494248	0	0	0
ENSMUSG00000030173	Klra5	0.252869424113887	0.448814693492636	0.491925739344662	0.175056455562834	0.105220592753606	0.132731958288435
ENSMUSG00000061769	Klra6	1.06116789780696	1.28767628762551	0.666194113730347	0.30363390183231	0.247141109995868	0.241849824290951
ENSMUSG00000079852	Klra4	1.77465589814866	1.98336672790077	2.4483837644856	0.619949701572476	0.856597042453148	0.636822639744427
ENSMUSG00000089727	Klra8	1.60550618317062	1.42608478407154	1.4831584742523	0.479421950261542	0.374613893046368	0.630082436968531
ENSMUSG00000072721	Klra14-ps	0.778169869301414	0.781962336162546	0.500992338896946	0.186054196810095	0.429532581469908	0.151563569131122
ENSMUSG00000033024	Klra9	1.06412752260217	0.585522682428311	1.14805195158175	0.382687920057611	0.34503140422879	0.540758432381585
ENSMUSG00000067599	Klra7	5.71486897465163	5.7600270034674	6.02418534937663	1.6667460982795	1.88960380701979	2.013614871
ENSMUSG00000030077	Chl1	0.020129994178626	0.0164647318695063	0.0241917393939012	0.00306276773995	0	0
ENSMUSG00000030178	Klra13-ps	2.76764491597156	2.2748233446691	2.60679644848146	1.22970271865996	0.918481773633059	0.858845665655691
ENSMUSG00000079853	Klra1	1.79360970604045	1.95057603788055	2.17056918891939	0.896442948266821	0.802620176272295	0.927605129646544
ENSMUSG00000030187	Klra2	0.242131133500831	0.149294693583022	0.283992443318875	0.694294591123407	0.513449328206379	0.319960436667323
ENSMUSG00000032899	Styk1	0.117535777847718	0.100078900550441	0.107749656655517	0.044936782061457	0.0376210712709823	0.0488957253457793
ENSMUSG00000033788	Dysf	0.167671739541222	0.140961275631205	0.102664928621701	0.395584514274804	0.234036221166116	0.243069528015761
ENSMUSG00000046733	Gprc5a	0.458224161430762	0.592724814267031	0.3747701692123	1.29237550343028	1.30644272222108	1.35243745357517
ENSMUSG00000063415	Cyp26b1	0.0297234967694406	0	0.0069457458045877	0.0492440633016527	0.103067817173165	0.0441267476494981
ENSMUSG00000037709	Fam13a	0.0168258664879207	0.0211938166357948	0.0230012951023319	0.0501769113356393	0.038507431588885	0.0497800840145749
ENSMUSG00000030214	Plbd1	3.71234019304788	3.18245320292222	3.48017477255101	1.46569954131738	1.45953110671924	1.15962535860888
ENSMUSG00000071341	Egr4	0.0987462164556463	0.0565365778971621	0.129796199532658	0	0	0.0314134548310872
ENSMUSG00000042638	Gucy2c	0.0982224300081675	0.132923078319471	0.0751172145413557	0.0142651946806794	0.0092888601079528	0.0127827925569289
ENSMUSG00000029913	Prdm5	0.0988843230520877	0.121941400073406	0.0919842415881149	0.220759323139618	0.22155755151948	0.221411627735756
ENSMUSG00000029769	Ccdc136	0.248779404125335	0.294214577271019	0.180121426504204	0.747104736765057	0.878211999728741	0.90689498890643
ENSMUSG00000001763	Tspan33	0.871019561667668	0.701292989353826	0.86941217186865	0.384115881201529	0.403494136389019	0.402648533261297
ENSMUSG00000030323	Ift122	0.393970513758984	0.345213363712025	0.408877525001299	0.822774606360603	0.766211686305631	0.765064813870484
ENSMUSG00000042279	H1f8	0.117739035773926	0.067410807284543	0.0464283491417403	0	0	0
ENSMUSG00000087380	2210408F21Rik	1.34440141830324	1.44692282651523	1.25148136127948	3.48182017936552	2.75885901442769	2.84656036956912
ENSMUSG00000106867	Gm43800	0.0129443960055369	0	0.0136117288707995	0.0413591400518563	0.067328079764528	0.0555918078354612
ENSMUSG00000025608	Podxl	0.135272240399699	0.0885135344920585	0.172727333168169	0.339596371983732	0.452311462973487	0.40266805885614
ENSMUSG00000057716	Tmem178b	0.0091908689204752	0.0122784179053894	0.0177186041688052	0.0489435009453243	0.0286828472576884	0.0233906234429935
ENSMUSG00000094808	1810009J06Rik	0.120241991466399	0.25242748725513	0.084293949084248	0	0	0
ENSMUSG00000051331	Cacna1c	0.0962034923491456	0.136081867380903	0.0943622644900984	0.30996655181564	0.363305570259568	0.389629425007702
ENSMUSG00000068327	Tlx2	0	0	0	0.0475987406159374	0.0464912732836728	0.0319893019803297
ENSMUSG00000034930	Rtkn	0.0124213441641326	0.0094823588133914	0.0130617117168494	0.0705562967012536	0.103372022958216	0.162012189041004
ENSMUSG00000030032	Wdr54	0.186529893895744	0.12388407592409	0.082381412248757	0.37745962047115	0.291061079311301	0.39164051854629
ENSMUSG00000068323	Slc4a5	0.0974531922567095	0.087181663021985	0.0512386375550012	0.243262860703005	0.171074108118435	0.194732028147431
ENSMUSG00000079560	Hoxa3	0.017634425752139	0.0572134374928714	0.043268277489703	0.0156512320532119	0.0061148315875266	0.0140247965117175
ENSMUSG00000107094	Gm43294	0.191662837000056	0.317013534377581	0.179150031547727	0.136086519857373	0.10338240167538	0.108395342935222
ENSMUSG00000107881	Gm44250	0.664558067284027	0.679615387557374	0.509829895880089	1.46453637492917	1.47828837040801	1.52774572441819
ENSMUSG00000029759	Pon3	1.43075537142795	1.47689909516528	1.33978819752754	3.2367284235501	2.78661275433805	3.06483028810656
ENSMUSG00000019577	Pdk4	0.0755151213851923	0.0288238320808659	0.0423510470477395	0.0107236125967549	0	0
ENSMUSG00000062995	Ica1	0.446930917402398	0.32454052856416	0.39546416538461	1.4744454782779	1.38344152156059	1.51368681655551
ENSMUSG00000031078	Cttn	0.767403206033407	0.873916310730036	0.740457594013313	1.6526028397438	1.95628224435279	1.58951931571948
ENSMUSG00000030724	Cd19	25.2458912190252	21.9185417802676	22.9811621363374	12.293075200818	11.941279763133	10.5712558197575
ENSMUSG00000086229	Gm4887	0	0	0.0176512970304622	0.0178777795950648	0.122232754117615	0.128159735949051
ENSMUSG00000108393	Gm32633	7.29117375754378	6.77480953862688	5.88582499480762	1.54262890680915	1.50673696727481	1.4994689106039
ENSMUSG00000038570	Saxo2	0.107147075589728	0.0676926250407493	0.163178566569653	0.0275453832347873	0.0807134762244031	0.0528920105903862
ENSMUSG00000055102	Zfp819	0.0286708398143726	0.0164153243205061	0.0904467920830982	0	0.0149126509194587	0
ENSMUSG00000038540	Tmc3	0.0685327402342554	0.0852025707004535	0.0761839131055542	0.0166835510478371	0.0346276809485736	0.0579306284006989
ENSMUSG00000063903	Klk1	0.114883016916365	0.375860629288469	0.189837487004497	0.0699175558536796	0	0
ENSMUSG00000030630	Fah	3.17172134929358	2.42735132551441	2.78215637360751	8.64877486472574	8.6879571306176	8.00099844769934
ENSMUSG00000037032	Apbb1	0.705739746646706	0.6795676141795	0.670440950072412	1.45204234360824	1.6226540719275	1.50397616175306
ENSMUSG00000040488	Ltbp4	0.125804788224631	0.140925927575937	0.166801069911566	0.803927483854942	0.813672813698914	0.850890024700572
ENSMUSG00000058966	Tlcd3b	0.0269513180364331	0.0308616440465322	0	0	0	0
ENSMUSG00000114515	Aldoa	0.420320253023345	0.55729923343936	0.348938969457009	0.801076677174606	0.920515573651694	1.37232370573104
ENSMUSG00000030882	Dnhd1	0.0750107191642387	0.136893420760743	0.129408902338907	0.0511794561672126	0.0621810375816141	0.0391496507890912
ENSMUSG00000053198	Prx	0.34033517563436	0.350384967133728	0.384147225834653	0.961051449042808	0.854241216659804	1.0340137360484
ENSMUSG00000040424	Hipk4	0.0436314192841597	0.077718411525117	0.0407829199628671	0.149734985050602	0.0907765700785701	0.166561960722594
ENSMUSG00000108307	Ceacam-ps1	1.60837763256978	1.97464340362771	2.12719655189058	7.64667516753302	7.76199283551751	6.53556043704818
ENSMUSG00000078795	Ceacam15	1.10551749019682	1.30956760592851	1.14914892630093	2.84206570945843	2.69662754210876	3.67456121424949
ENSMUSG00000095334	Gm21984	0.0860125194431177	0.344721810730628	0.226116980207746	0.0229018271455027	0.11184488189594	0.0205219285210387
ENSMUSG00000108362	Gm18561	0.615567210044402	0.45313645269815	0.393004811122268	0.140487327713457	0.0914790974313064	0
ENSMUSG00000070802	Pnma8b	0	0.0195226379427866	0.0134459723460888	0.177040456867742	0.119714748434941	0.146439572894762
ENSMUSG00000042659	Arrdc4	2.71763572047368	2.80625232404631	2.66446306823753	5.93796351520934	6.35975640540197	6.20633114954708
ENSMUSG00000004328	Hif3a	0.108002754481071	0.202099308113462	0.182821138751574	0.314222625085479	0.408302159310014	0.326821651528793
ENSMUSG00000108319	Gm44552	0.198442677175501	0.438237820331972	0.163957476747268	0.166061203728657	0.0737261370637233	0.0541107465735168
ENSMUSG00000048330	Ric3	0.0640045269375518	0.0425559757001884	0.0521064803824133	0.125340755644829	0.109537697438187	0.124138370563078
ENSMUSG00000030410	Dmwd	0.933568983040177	0.776028677208152	0.734455552848492	2.2905590356536	2.58256658511175	2.5739123025331
ENSMUSG00000030600	Lrfn1	0.275123740106966	0.423497775133731	0.313021138306471	0.840629710354827	0.806995497931902	0.572487970781088
ENSMUSG00000081665	Pira1	0.204223832993191	0.204622565295044	0.17717068761165	0.0543769552674848	0.106223562008623	0.0974524855245168
ENSMUSG00000040714	Klc3	2.20360370458444	1.97277842119134	2.19081470389117	5.70377489033237	5.59190606719778	5.1811550901439
ENSMUSG00000007783	Cpt1c	0.0946060985489421	0.0649994126617864	0.129328423755574	0.22838903302855	0.180428442837305	0.198636158095164
ENSMUSG00000074417	Pira12	0.232573325599483	0.275828360774594	0.157219306351213	0.0530788587789565	0.0864064783068261	0.0475630411023323
ENSMUSG00000030427	Lilra6	0.237606059858357	0.106177546949162	0.121880759167716	0.0432056109492533	0.0602862248645659	0.082962419234232
ENSMUSG00000074336	Apoc4	0	0.0079779640863949	0	0.037101501603475	0.0144953083040541	0.106387230551321
ENSMUSG00000040564	Apoc1	0.47514980498819	0.326453143341678	0.399716468238208	1.99892318706271	1.40870432697645	1.49644578780026
ENSMUSG00000030543	Mesp2	0.0181847456230048	0	0.0382444768993348	0.135573161929241	0.132418816960749	0.147517196066356
ENSMUSG00000062300	Nectin2	0.0910590467716349	0.162198814207542	0.148949868816871	0.436419420435564	0.452578041842462	0.550391779579135
ENSMUSG00000002980	Bcam	1.83441392670402	2.03096919624448	2.24854570308868	11.0515526707555	11.2829844075613	9.96638252945151
ENSMUSG00000108350	Gm44950	0.0769842018534873	0.0176307446752474	0.0647624242964345	0.229576852604918	0.0880924583713495	0.132248455747948
ENSMUSG00000070369	Itgad	0.595717751069894	0.798833013285756	0.33382085978253	1.51520722719246	1.33318107247616	1.46248090255408
ENSMUSG00000062524	Ncr1	4.47628140959004	4.58687864651119	4.57428777791952	1.8091848592294	1.81485024981901	1.56640948697014
ENSMUSG00000065219	Snord32a	5.74988511000167	4.87713129811664	10.0771892745597	4.53621732857909	3.54453948601303	2.43889521604248
ENSMUSG00000030589	Rasgrp4	0.636131723830488	0.531211039786223	0.660163502234061	1.33726802843763	1.34661026874128	1.38918265409555
ENSMUSG00000055320	Tead1	0.286560501401868	0.410171414441828	0.443782484191367	1.10288246288243	1.04605707491604	1.23938232634937
ENSMUSG00000070570	Slc17a7	0.0426154387411515	0.0563059019487687	0.0482595365027956	0.192023665661754	0.255758047807297	0.162683477875237
ENSMUSG00000037239	Spred3	0.0369543978276437	0.084632111139721	0.0717406848751754	0.145322369226915	0.138984083858725	0.198044201163308
ENSMUSG00000004961	Syt5	0	0	0.0312383458371037	0.142376232960024	0.0618060456594709	0.127580863192138
ENSMUSG00000046410	Kcnk6	3.6151677333127	4.02753996068755	3.44780731035149	12.40356558	11.9245019964588	11.4844291352384
ENSMUSG00000068962	Zfp114	0.0318550533824027	0.0547152824163569	0.0921175821148203	0.199321736864013	0.198826387027989	0.163407994031231
ENSMUSG00000087598	Zfp111	0.180931059600227	0.179292179118756	0.168305812118411	0.352047968856753	0.392720845734379	0.370255180066686
ENSMUSG00000035390	Brsk1	0.0129333459113859	0.0246830425453464	0.0045333697007504	0.0734645928335736	0.143510623092235	0.111088702828277
ENSMUSG00000030584	Dpf1	0.0394544034499122	0.0376489860252679	0	0.0700346053333454	0.112868462288292	0.103548704066536
ENSMUSG00000051811	Cox6b2	0.382864391600592	0.219206803832318	0.587128657091773	1.61408274529992	0.995702089369634	1.37022768229824
ENSMUSG00000074121	Ntf5	0.0932747902140405	0.0610330791924132	0.196166921087881	0.404463704890835	0.4435684543371	0.419659127826383
ENSMUSG00000109302	Gm44967	0.112048004726217	0.128304880425889	0.147280632116297	0	0.0291399343640136	0
ENSMUSG00000011382	Dhdh	0.272005304129848	0.229504315675413	0.163086261507827	0.668338877332296	0.610593338497351	0.740069277051228
ENSMUSG00000035547	Capn5	0.844302654391412	0.712185654188974	0.8132790857864	2.39906764587213	2.67847795230089	2.35274463297809
ENSMUSG00000049580	Tsku	0.173858092579285	0.185810707161034	0.0853165314174012	0.382678268407672	0.241144899458263	0.304195537192184
ENSMUSG00000074003	Gucy2d	0.0215450667303275	0.0197368063258742	0.0135934781373062	0.0734287739194665	0.0537902445159217	0.0699106360685021
ENSMUSG00000090958	Lrrc32	30.2535827027259	33.2614528606796	35.3062274870409	80.9993952430228	86.5591494120119	81.0562420334819
ENSMUSG00000013921	Clip3	0.669291064571421	0.39605776526383	0.481792937446969	1.90405849088033	2.10741338278154	2.01485180808592
ENSMUSG00000030747	Dgat2	1.01478312551548	1.11606102199847	1.02489739909927	7.80978305141049	7.99784865414588	7.15688777798779
ENSMUSG00000118440	Gm50483	0.216612411097557	0.248040378519412	0.0455559210124429	0.738247133866794	0.450669082933642	0.785567352062704
ENSMUSG00000036957	Lrfn3	0	0	0	0.0391378418162229	0.0509696426436385	0.0233804923690836
ENSMUSG00000030825	Hsd17b14	0.241894446175806	0.0989251949520236	0.13626697780848	0.312834929160562	0.440360523265365	0.305060573821541
ENSMUSG00000006651	Aplp1	1.89234670096656	1.89855712730298	1.80508353381222	4.49261431149961	4.63186838700907	3.66790870409571
ENSMUSG00000002265	Peg3	0.0025962944690894	0.0029729869105734	0.0054602866548403	0.0248865624592287	0.0189058592958061	0.0185836793966222
ENSMUSG00000054161	Fam83e	0.0459942043860543	0.089534637804353	0.0822211470575862	0.0097971906914406	0.0143538630629919	0.021947729956146
ENSMUSG00000062044	Lmtk3	0.141552288700521	0.162089896380652	0.126198783974581	0.347402855647971	0.252889378153154	0.27605995351038
ENSMUSG00000108940	Gm45719	0.170161951822485	0.121781557684621	0.313135283782279	0.0679613787494702	0.0995702089369635	0.0710488427858345
ENSMUSG00000058743	Kcnj14	0.110594308676677	0.148988552721266	0.0957730661844217	0.0069287088382787	0.0473725027919941	0.0372521720521763
ENSMUSG00000003378	Grik5	2.24364855284207	2.19711556341143	2.40247541339304	4.94674148581138	4.77827825036748	4.29233130732322
ENSMUSG00000002771	Grin2d	0.119465421079938	0.212797633238643	0.159124136236914	0.393018468908208	0.425299486615899	0.326840531167604
ENSMUSG00000030852	Tacc2	0.755462015022697	0.816370571970888	0.908568465574318	0.410049000081018	0.404001304916186	0.443275215372757
ENSMUSG00000040298	Btbd16	0.0949788970744797	0.135949052170769	0.159800672954985	0.343933511586518	0.375452630940526	0.426031266244928
ENSMUSG00000032942	Ucp3	0.16350609557297	0.122667241740509	0.0592880885903563	0.306248930651919	0.205280845431975	0.258281726228423
ENSMUSG00000006310	Zbtb32	9.20149671565675	7.96035976258787	8.15391069552876	4.02543579315063	4.71969267846161	3.67869281950235
ENSMUSG00000006205	Htra1	0.0613948341283803	0.0703025178436403	0.11620794856387	0.032694167963882	0.0255467851110699	0
ENSMUSG00000047517	Dmbt1	0.16718279482067	0.217663627317475	0.19988412919997	0.0829308454343755	0.0857660986023494	0.122397695475571
ENSMUSG00000050100	Hmx2	0.0109922716079357	0	0	0.046829109237819	0.0914790974313064	0.068189467716362
ENSMUSG00000051314	Ffar2	1.21638350076977	0.856032686984845	0.932671759222486	0.296886481791592	0.283388472795262	0.405098455687343
ENSMUSG00000019429	Ffar3	0.0382381238411264	0.021893017725456	0.0603141669218281	0	0	0
ENSMUSG00000044453	Ffar1	1.33360608738961	1.08593562987526	1.38009889572545	0.631267609078911	0.559326208414122	0.654558584329486
ENSMUSG00000005447	Pafah1b3	5.40250063983915	4.85109061130894	5.45166214891381	11.7490612322678	12.7672604783779	11.8811739262136
ENSMUSG00000032875	Arhgef17	0.0229233921665447	0.0393739687476484	0.0154961873050199	0.0575483986242619	0.0817591785101662	0.08125885249683
ENSMUSG00000045039	Megf8	0.335799344413152	0.320765358483771	0.287245799426424	0.76161030480273	0.702261231466948	0.619366710908712
ENSMUSG00000110239	Gm45620	0.0377683178323946	0.0432480659982565	0.0794308366370799	0.160900016355583	0.196445497689023	0.684853588977742
ENSMUSG00000001247	Lsr	0.406896241840715	0.493888134908266	0.410758359626004	0.858059341365893	1.25290984824425	1.03295596569571
ENSMUSG00000109317	Gm45041	0.0227484848720215	0.0781470845065021	0.0956850232848221	0.0242281877909952	0.0118322384708446	0.0162828428998975
ENSMUSG00000085995	Gm2788	0.0139801524483739	0.0240127674643628	0.0392023533310344	0.153858254500844	0.0872584694190526	0.137869702761168
ENSMUSG00000054612	Mgmt	0.965010536903451	0.825269936657815	1.15605626784858	3.03780787617578	2.8845312912911	2.50062606420251
ENSMUSG00000051504	Siglech	0.757599186552261	0.921364059304269	1.18124900715681	0.400656735967908	0.358723531340145	0.508613826461121
ENSMUSG00000036459	Wtip	0.133512509198528	0.220831920716234	0.0935970580264038	0.663585967579803	0.771602961967796	0.530917705968124
ENSMUSG00000049571	Cfap46	0.0459902152963418	0.0614400104988241	0.0725417788194667	0.130617879712772	0.119605151238243	0.124359683067214
ENSMUSG00000030499	Kctd15	0.0834146896911783	0.100293061026632	0.0789435308908401	0.253195424510473	0.264659087684108	0.29853159351629
ENSMUSG00000030495	Slc7a10	0.25119241230072	0.220522113882157	0.237728103208465	1.35549307952046	1.67236443773992	1.59820229694873
ENSMUSG00000001802	Lrp3	0.0112822804758898	0	0.0158185666153844	0.212285319451271	0.12910230920465	0.157922789521049
ENSMUSG00000025461	Scart1	0.858304882736912	1.05641627429862	1.18249022705889	0.420404041695632	0.396298567241362	0.530031694250729
ENSMUSG00000061489	Olfr525	0.0756983843492963	0.0709211033617506	0.104928490834967	0	0.0393732303719327	0.0492574223602117
ENSMUSG00000059108	Ifitm6	0.624992627467339	0.559118643292377	0.780440883289408	0.124808631471403	0.101587284992777	0.465995172494305
ENSMUSG00000054662	Ano9	0.0160322655288532	0	0	0.0256126556647663	0.0625418319173217	0.0535524610929963
ENSMUSG00000025504	Eps8l2	0.0525960877680809	0.0451703810017126	0.079504698304029	0.143544239995859	0.174400637487134	0.0752941428051055
ENSMUSG00000000031	H19	0.0790371139029136	0.115187531878283	0.0604449293433388	0.359670402414371	0.381200092588749	0.28800774807331
ENSMUSG00000048583	Igf2	0	0	0	0.0032894114823699	0.0192772656827111	0.0206330904613065
ENSMUSG00000086266	Igf2os	0.0231832507436621	0.011377231527366	0.0139305345872788	0.0564371052309634	0.0620144977527575	0.0410899996582012
ENSMUSG00000037664	Cdkn1c	0.468112274772083	0.496324053143306	0.556054812240156	1.4218227046076	1.39775933323803	1.19961189819647
ENSMUSG00000000154	Slc22a18	0.10403515447652	0.166781240977385	0.142218131283106	0.432128766704253	0.21644848244488	0.506368621223653
ENSMUSG00000048965	Mrgpre	0.817747848372124	0.758801749293526	0.859905861344149	1.90705664160671	2.15602198229419	1.87034924936733
ENSMUSG00000025466	Fuom	0.837320836051927	0.804160249185185	0.761196000486637	1.83535186749371	1.77579045001432	1.42809290729505
ENSMUSG00000050366	Olfr524	0.0838532804691552	0.176035614753133	0.18370049192604	0.0446538096389086	0.0654222918573763	0.0533513350284051
ENSMUSG00000066129	Kndc1	0.0445685902250783	0.0264625820340471	0.045130482825924	0.098451336118956	0.0841406080127883	0.107124926840865
ENSMUSG00000060260	Pwwp2b	0.578020574439767	0.58721053420809	0.59535163720571	1.4490715375388	1.24576029310948	1.4484220904039
ENSMUSG00000111583	Gm47962	0	0.0242686989054965	0	0.13543382671657	0.0440942412078959	0.121359893843841
ENSMUSG00000019889	Ptprk	0.167101002846687	0.160973143610557	0.157586298196103	0.0692106688000119	0.0910535494090419	0.0708782573289658
ENSMUSG00000074695	Il22	9.68175516153233	9.62772081120106	10.2813557519541	4.12121474324828	4.22410913409154	3.70814608973667
ENSMUSG00000055170	Ifng	13.3078636501326	11.4876214224558	12.759597855031	4.09940937423638	4.48678482814429	3.42591014613844
ENSMUSG00000112230	Ifngas1	0.545154082306735	0.636254465611361	0.606331475396926	0.290307146947618	0.239929163013782	0.190101707972469
ENSMUSG00000019789	Hey2	0	0	0	0.0245921644854386	0.0080066616954899	0.025709378774234
ENSMUSG00000112759	Gm47615	0.294971047101783	0.33776795062053	0.214738564772388	0.0724979534541845	0.0708111627099843	0.108273589501244
ENSMUSG00000097134	1110002J07Rik	0.260245201586051	0.20940806488929	0.147925314548959	0.674205002874768	0.541448505846897	0.530303618901398
ENSMUSG00000039462	Col10a1	0.0790600697884503	0.14872913175886	0.172210114191445	0.0541302610934278	0.0646198991759164	0.0377262545399543
ENSMUSG00000037868	Egr2	5.18095069293068	4.49713703349734	4.14620551971517	1.76729585357252	2.21859694506002	2.04036767963648
ENSMUSG00000019935	Slc17a8	0.0224689484053737	0.0514578683572476	0.0630061551629718	0.135605988360701	0.109077194988007	0.0679049745003354
ENSMUSG00000019831	Wasf1	0.0309663152515078	0.0212755026844962	0.0065125493248341	0.0659611139229265	0.0644264140984323	0.141855853490908
ENSMUSG00000058589	Anks1b	0	0.0027915447054939	0	0.0077892429130142	0.0050720084362989	0.017449512355314
ENSMUSG00000111013	Gm32468	0.147844009953574	0.206915468177532	0.172739923541605	0	0	0
ENSMUSG00000015890	Amdhd1	0.350445060630695	0.234086186221046	0.299415867472115	0.723152861613012	0.736707130366865	0.794328326249277
ENSMUSG00000038248	Sobp	0.0287719578061216	0.0329464376893934	0.0268935659585121	0.0885255651571141	0.0665122032327458	0.0793262174627672
ENSMUSG00000112843	Gm46224	0.0996207803695046	0.0488891180849856	0.0598609203641761	0	0	0
ENSMUSG00000025401	Myo1a	0.218922010311198	0.201637994298818	0.170153940841305	0.0760311062746496	0.0594096884771974	0.154428340954763
ENSMUSG00000112824	Gm47917	0.310400301873261	0.375182246689265	0.181334788030016	0.183661482083934	0.0717553115461174	0.0658303424167565
ENSMUSG00000050953	Gja1	0.342930581687294	0.30783414277086	0.338864633866173	0.130310659633989	0.116522804712881	0.113479842240058
ENSMUSG00000111947	Gm47438	0.0437243605332361	0.150204785804705	0.0229892588411586	0	0	0.0104322976155188
ENSMUSG00000019874	Fabp7	0.0848427491786913	0	0	0.150602415308826	0.235357421871265	0.107961761563481
ENSMUSG00000040653	Ppp1r14c	0.898300028719744	0.966760359533055	0.994327171658669	0.22299746248441	0.295096117888838	0.244945723837664
ENSMUSG00000002578	Ikzf4	7.03904173879084	7.03281427359978	6.69424551988074	14.2712163400137	14.4798909137638	14.748974401024
ENSMUSG00000025355	Mmp19	0.500299256879725	0.383834236467968	0.294611288789214	0.96977213367557	1.02007090925665	1.44196026713183
ENSMUSG00000081497	Gm15560	0.219913813319573	0.251820776201357	0.375783211586309	0.0878318907322079	0.0571922195449225	0.0787046278893959
ENSMUSG00000112498	Gm47691	0.0436973368246247	0.0250186586986206	0.0114875251996766	0.139619050039085	0.0681852852300096	0.166813599449136
ENSMUSG00000059901	Adamts14	0.469353288221546	0.529661901992886	0.572232157724124	0.224585091137849	0.283044811755899	0.204492705482107
ENSMUSG00000037202	Prf1	9.9048875137662	9.086110708	9.13516100302144	4.26192013136915	4.22680160940921	4.03446501585666
ENSMUSG00000020085	Aifm2	0.737733198795544	0.702337677473263	0.586334882431441	1.62625757855927	1.43671685123732	1.56778370991617
ENSMUSG00000019817	Plagl1	1.01274543931592	0.856819466384182	0.839128528954607	5.37625005410871	5.25351388105502	5.37849852078585
ENSMUSG00000020086	Macroh2a2	0.105647101467719	0.0465289537636415	0.0854566242440308	0.640493030623742	0.405788658398733	0.488620041558856
ENSMUSG00000020083	Fam241b	0.426917557088349	0.50243777982275	0.505042629191282	2.00188551043684	2.08483962471925	2.17865639686452
ENSMUSG00000019852	Arfgef3	0.184284728535923	0.167984874226577	0.202709630833335	0.520378398462316	0.561242051563427	0.679204185362541
ENSMUSG00000053219	Raet1e	0.0654954061901276	0.0468737723186291	0.0516539576833998	0.392375445165422	0.24698085174946	0.164080375233984
ENSMUSG00000078452	Raet1d	0.220791332005616	0.22473387799788	0.141884089870814	0.888355676700222	0.791125962657141	1.18235360837868
ENSMUSG00000049420	Tmem200a	0	0.0060626313875045	0	0.0169165510680874	0.035799742637113	0.0530551939688739
ENSMUSG00000020175	Rab36	0.0257452912623476	0.0131025051867189	0.0360967453110407	0.121866333799018	0.124982447081257	0.0955520122269437
ENSMUSG00000006345	Ggt1	0.72028865776398	0.842595565517483	0.735625954079552	0.253873904434403	0.398903575254544	0.306619632115573
ENSMUSG00000055872	Gm9985	0.450553815082919	0.754042750699013	0.437336841719451	0	0.396588792981605	0.0661530401737014
ENSMUSG00000006342	Susd2	1.29157751357663	1.10775482934224	1.26617609633186	4.39531066512658	4.63563335472424	4.65555631196232
ENSMUSG00000000901	Mmp11	0.496290379464987	0.429865226185694	0.481731726300044	1.00970841797224	1.05902367652657	0.80762431875129
ENSMUSG00000020241	Col6a2	0.0106146845697578	0.021878555607093	0.0022323823892717	0.0361764149192471	0.0640441579302288	0.0769905067599287
ENSMUSG00000051652	Lrrc3	0.0246865541139116	0.0094227629828603	0.0043265399844219	0.0613487492528969	0.0470810717925089	0.0392668185388591
ENSMUSG00000000731	Aire	0.0600738420110559	0.0317491684504848	0.0583115788959269	0.639814182684554	0.572049289270436	0.736503847267209
ENSMUSG00000032714	Syde1	0.612839201032213	0.707910861321826	0.763144808201141	1.54014787553506	1.59378956701715	1.16974992569921
ENSMUSG00000020310	Madcam1	0.381575734757925	0.169137283179811	0.142378115253373	3.13318047169302	3.5468535568822	3.23048881767466
ENSMUSG00000020331	Hcn2	0.52003250018238	0.481454526267915	0.447945168866011	1.14306997534868	0.972598892220359	0.918688698750275
ENSMUSG00000020323	Prss57	0.055955031554712	0.0284770944596328	0.0326887368502932	0.311216739338499	0.187559500150223	0.231407662514056
ENSMUSG00000043822	Adamtsl5	0.014972954464685	0.0085726789018145	0.0078724336184145	0.0358804992000062	0.0934551389260106	0.0464416196899238
ENSMUSG00000034958	Atcay	1.37565143239974	1.51952664318198	1.48378234024311	3.06217373469522	3.1243683028847	2.93814854104818
ENSMUSG00000078439	Smim24	1.58712609719118	1.4156588106348	1.68651636504288	4.34156301221095	4.39696270479605	4.11361863235143
ENSMUSG00000034818	Celf5	0.0605959417421219	0.114640573217021	0.0748016136343823	0.319881415732713	0.257624991335088	0.246409967795617
ENSMUSG00000034771	Tle2	0.0767144292123675	0.0878448098302474	0.0806693499233356	0.242087148864854	0.221676160388514	0.265739346397813
ENSMUSG00000094076	Gm4767	0.0149634478269297	0.0171344718621664	0.0196685881196579	0.119525726435576	0.365800225791979	0.0071403281457328
ENSMUSG00000112760	Gm47539	0.0524497707583403	0.0600596287453532	0.0551537560031949	0.223445720042768	0.49105545179001	0.450508092577581
ENSMUSG00000069986	Gm8054	1.50041093699376	0.796194208812623	1.11597858678928	0.272830462515989	0.342620470503589	0.803286916394945
ENSMUSG00000110388	Gm30329	0.0172332525956068	0.0263114655667001	0.0241622564485885	0	0	0
ENSMUSG00000031442	Mcf2l	0.234149608151297	0.208885760542411	0.221885123600346	0.656797733122479	0.668423053874222	0.592442661075015
ENSMUSG00000082682	Gm15349	0.0866449644390229	0	0.182223684049771	0.922808917333492	0.450669082933642	1.07498690282265
ENSMUSG00000031443	F7	0.180654051729776	0.108876250065541	0.309946901003431	0.111392319015404	0.0692367348498376	0.0453712351917532
ENSMUSG00000071103	1700029J07Rik	0.517448570062987	0.511725619236855	0.395727281928446	0.250503019475758	0.128454181722403	0.241306748338202
ENSMUSG00000031444	F10	0.517775840221477	0.437263126453262	0.285846306286789	0.172329750216068	0.0269312319058112	0.16059855596911
ENSMUSG00000038515	Grtp1	0.56140348324527	0.73186758937289	0.54947586331353	2.31349300330868	2.26415794922577	2.12253799189136
ENSMUSG00000031448	Adprhl1	0.0513122842681919	0.0483882049898526	0.050783649653215	0.144661643803304	0.150715562161415	0.167077094291162
ENSMUSG00000038497	Tmco3	3.11897095629398	3.19047367279215	3.09374259918839	6.58313607964083	6.56579695643115	6.70098059865074
ENSMUSG00000031451	Gas6	0.631270455198596	0.262136236764942	0.226134728793319	0.184706651428603	0.137110939203359	0.198614896910838
ENSMUSG00000047986	Palm3	4.03719477161893	3.42378127798158	3.62267948622536	2.14208169614921	1.59336225268432	1.69530901541491
ENSMUSG00000045232	Rln3	4.46071236481027	4.46942158392077	4.83726278005939	14.3713661296277	13.4569503830179	13.5165060317055
ENSMUSG00000078143	Gm17344	0.0107581087921854	0	0.0113127302331568	0.103120947792105	0.0559564777349135	0.0410688380871427
ENSMUSG00000038143	Stox2	0.0198124914682025	0.0064820159766802	0.0079367241091333	0.0653132972716419	0.0579050235622024	0.0468208867202178
ENSMUSG00000097296	Gm26532	1.38330569313084	1.55467395510254	1.18524622321069	3.81962647522384	2.45163981115901	2.56702558065341
ENSMUSG00000031750	Il34	0	0	0.0189758200848154	0.0192192975126118	0.0657024451688862	0.103332467040085
ENSMUSG00000031520	Vegfc	0.310351011865704	0.107440275023843	0.0986641915271527	0.860936633043513	0.630679085761608	0.551050232561661
ENSMUSG00000031613	Hpgd	1.63837750939243	1.52732742167105	1.20378070069243	2.71809172014592	3.5398007968606	3.5181389546923
ENSMUSG00000031955	Bcar1	0.0699714777699785	0.0623183040291569	0.0490525157855554	0.219428414651632	0.238586016370764	0.22630537495094
ENSMUSG00000048617	Rtbdn	0.0729319240901413	0.0835135067552539	0.076691842270284	0.155351739929529	0.233025004155255	0.124292847364381
ENSMUSG00000037852	Cpe	4.20717925450103	4.22024209223002	4.48106827185329	10.0873024435482	10.1697477409998	9.63390096358675
ENSMUSG00000110378	Gm45242	0.0083022887485019	0.0285205658344538	0	0.088423212370142	0.0345463571323487	0.142622101642691
ENSMUSG00000036356	Csgalnact1	0.482408131088344	0.560348199311398	0.583917244000053	1.53396824939041	1.16612948017528	1.30169387806941
ENSMUSG00000097960	A330074K22Rik	0	0	0	0.0453803983453674	0.0443245445970894	0.0406645847592459
ENSMUSG00000031654	Cbln1	0	0	0	0.0371919036817976	0.0121088564923889	0.0111090057585076
ENSMUSG00000104484	Gm33142	0.163096403649926	0.0466899536036541	0.0857523219057748	0	0	0
ENSMUSG00000041515	Irf8	24.5979834466215	22.5036575896629	23.3026768976419	10.9909877508337	10.8212705484751	10.0162079019627
ENSMUSG00000061410	Zcchc14	0.0863331316621216	0.0468279830294746	0.0716715261172623	0.142762572352518	0.108716675430573	0.192974710378169
ENSMUSG00000031860	Pbx4	0.900920036196823	1.25987058837681	1.10665750205057	2.97196917896307	2.58765771678488	2.63269406158127
ENSMUSG00000044006	Cilp2	0	0.0187668937294242	0.0215424383090829	0.0349101565389026	0.0852447778567111	0.0508338730124757
ENSMUSG00000031661	Nkd1	0.015511691746872	0.0310839544120861	0	0.0826033431926425	0.0847155046637877	0.0259067961189243
ENSMUSG00000036151	Tm6sf2	0.260345100934087	0.276824022654805	0.273766881455101	0.0990284161683495	0.154758957043178	0.106485167244359
ENSMUSG00000002341	Ncan	0.0663294599207975	0.0309438559776267	0.0464993306345213	0.0156986534373342	0	0.0046890966627641
ENSMUSG00000110299	Gm17910	1.09681358325675	1.23179575089068	1.10899855447952	0.426826654365706	0.614372745039848	0.624033153428531
ENSMUSG00000110682	A530010L16Rik	0.369340326026641	0.215779263189595	0.301193603145806	0.0883063202770301	0.148980244388128	0.107904212650067
ENSMUSG00000031748	Gnao1	0.0127933214479766	0.0073247425629907	0.0033632164612461	0.0306573269198279	0.0166355727709152	0.0335762738961788
ENSMUSG00000005540	Fcer2a	32.1384443646643	27.4275541970573	28.0605614581895	8.0366748143455	7.44530977580308	7.56160057845772
ENSMUSG00000031779	Ccl22	165.701842392362	134.289765045033	145.352896510142	56.1277388667086	57.9140591519917	49.4244300920988
ENSMUSG00000031780	Ccl17	9.18166911102082	7.20610382170171	7.55767411784636	2.30738136295137	2.39678794767977	2.2316998377665
ENSMUSG00000040631	Dok4	0.648220087590961	0.530192400450138	0.754670974414378	1.52254406439424	1.34864272519553	1.14890545213265
ENSMUSG00000048644	Ctxn1	0.758357906575211	0.46759295118907	0.322048788147368	0.994075348573108	1.47159072823282	1.3222420777293
ENSMUSG00000108912	E230020D15Rik	0.0059927352926125	0.0548976976089074	0.025206734393052	0	0	0.0142982075303389
ENSMUSG00000069998	Olfr372	0.0299416816694986	0.0971433125584779	0.0629705785649125	0	0.0207648770002175	0.0285754239033775
ENSMUSG00000046152	Fut10	0.225931027704391	0.210202703042455	0.360080113838314	0.913630590174872	0.815254700535201	0.865855699577296
ENSMUSG00000025810	Nrp1	4.2034806110291	5.09467079275772	5.35285098094329	10.3428536624968	10.7016520627623	10.7765229230537
ENSMUSG00000110247	Gm45269	0.376076015862993	0.574187088998129	1.2523031903846	0.133512779529101	0.13040637293399	0.299096192274714
ENSMUSG00000061825	Ces2c	0.476886645006424	0.660577509372847	0.598531056226142	1.67936766418132	1.68830287256707	1.50485212144484
ENSMUSG00000033249	Hsf4	0.836892491660888	0.773580352219812	0.996668957597951	2.41625381093025	1.88802837710477	2.28063832452803
ENSMUSG00000014786	Slc9a5	1.04906548165446	1.35577734835908	1.18827925266807	2.53279348265082	2.50895390979775	2.48850315149602
ENSMUSG00000031849	Comp	0.363400720417661	0.361552082581987	0.294432201326122	0.723317970391226	0.799447764508373	0.69932258343382
ENSMUSG00000074178	Gm10638	0.0607028723700179	0.0442337384359314	0.0116058793462858	0.129302729347259	0.10907233003127	0.0895327596481409
ENSMUSG00000046352	Gjb2	0.558330643666921	0.386967732672679	0.448061228112406	0.266026710333545	0.191056718450671	0.224359437995596
ENSMUSG00000053821	Gm9922	0.0478796552927152	0.0274132210661635	0.0251740168484109	0.135984122175012	0.132820215502971	0.0990055657678646
ENSMUSG00000033060	Lmo7	0.267699662534222	0.248957739805544	0.24261930052715	1.76580733370841	1.75087823514703	1.9168384471384
ENSMUSG00000022126	Acod1	0.950154692003071	0.524714621551092	0.623575977137152	0.100478164998264	0.203290758264234	0.115761515210556
ENSMUSG00000022122	Ednrb	0.0538636769086472	0.0189780542777159	0.0479266229497992	0.119147480465843	0.142236486934331	0.166080417313723
ENSMUSG00000040726	Hesx1	0.269099264555812	0.243270371240193	0.282972355519597	1.16149699306687	0.942938388907312	0.946179300561354
ENSMUSG00000040717	Il17rd	0.0917166724166553	0.123448917382006	0.120133265351702	0.28962002944005	0.249404414107437	0.2794868087812
ENSMUSG00000114888	Gm49616	0.486750256453993	0.657199957290398	0.75630693034714	1.53202210394305	1.21675095436683	1.28268379375025
ENSMUSG00000034463	Scara3	0.00491397629846	0	0	0.0418688949982835	0.0408947424713763	0.0328282392855315
ENSMUSG00000022066	Entpd4b	1.12086862097189	0.5891035792034	1.78639695812578	0.221501570695109	0.464578760350915	0.305038108207444
ENSMUSG00000033730	Egr3	8.85784489836541	8.14013802544033	8.47501427328894	3.20876117501499	3.28434044152657	3.36538202218209
ENSMUSG00000021846	Peli2	0.0680652487726509	0.104663269853411	0.0899790839493205	0.289970543283579	0.228602127842146	0.267261484781419
ENSMUSG00000115316	Gm49096	0.0612671498979573	0.0876953851264473	0.144957835318622	0	0.0398338357532335	0.029235745657355
ENSMUSG00000022103	Gfra2	0.0899011894377203	0.0343149390571077	0.0210079861803636	0.212775381900008	0.114303636293088	0.133465020299584
ENSMUSG00000109446	Gm9195	0	0	0.004190939294944	0.0382024165101306	0.0207297616501608	0.0171162601125868
ENSMUSG00000021806	Nid2	0.403115110934704	0.438131161067764	0.326903795003861	0.800457367799133	0.938200005043456	0.857470745892788
ENSMUSG00000068417	Pnp2	0.501197714902477	0.216812610637762	0.351357576050599	0.735456029390927	0.868964961422145	0.850360440796161
ENSMUSG00000042286	Stab1	0.43123724330635	0.507576252030859	0.448049213814446	1.14364441057562	1.17958952811403	1.17237101960246
ENSMUSG00000004558	Ndrg2	5.76004092709322	5.79139600539973	6.05699295283953	12.7183008218191	12.8445862640867	11.6797019059697
ENSMUSG00000052584	Serp2	0.916888499769718	1.23948707882611	1.23197914346041	3.37716151043747	3.205854652	3.50020120342697
ENSMUSG00000057606	Colq	0.539144475015787	0.510925350820318	0.527840153429472	1.87114491804944	1.86145410326628	1.65008608753019
ENSMUSG00000022026	Olfm4	0.0596744522132366	0.0136665056631898	0	0	0	0
ENSMUSG00000095387	Trav6d-4	2.10423485066199	2.35598988104788	1.8685158713675	5.77707677771951	4.86436470468058	3.48090997104476
ENSMUSG00000094413	Trav15n-1	0.0502146952998883	0	0.158410361702358	0	0.208946574814688	1.72524121816642
ENSMUSG00000096541	Trav9n-3	0.614802530280371	0.91520429055093	0.484873454949827	0.0327396555019187	0.0319779105803349	0.498736398526949
ENSMUSG00000076867	Trdv4	4.45870303491621	3.55569234504584	3.97690878027542	1.0175838872218	1.73933905521416	1.21578560319235
ENSMUSG00000063506	Arhgap22	0.446905606053908	0.558743589506887	0.47474065055072	0.179704894428101	0.289376990094233	0.161030426738615
ENSMUSG00000040997	Abhd4	4.08518870702818	4.36357709504455	4.29013591838981	9.40691852625545	9.55758790571353	8.42937589095195
ENSMUSG00000071531	Gprin2	0.0235315726928347	0.0134728665091564	0.0441869907119548	0.152163433116801	0.131138017666122	0.12191383782487
ENSMUSG00000022208	Jph4	0.0075066135669142	0.0200567191690669	0.0131560134294144	0.066624086613828	0.0806917123576543	0.0811929301112671
ENSMUSG00000072596	Ear2	9.58758466031803	7.7413436633875	3.80008611772222	17.6209015130111	14.7814444803537	15.3674708414638
ENSMUSG00000022211	Carmil3	0.136871401158128	0.169268255212628	0.146806195512918	0.457731516251465	0.449929251389721	0.465028108019871
ENSMUSG00000053588	A730061H03Rik	0.0808334119461616	0.138842114317573	0.0425003409445351	0.243925405892725	0.406426569304181	0.115717398779455
ENSMUSG00000002324	Rec8	0.554055431888103	0.544793013999162	0.481294037054115	1.44958031770846	1.66644682223585	1.42538952660473
ENSMUSG00000022218	Tgm1	1.03973957326828	1.1201823546038	0.828823853258638	3.38760176750166	3.24481739712222	3.07825033711498
ENSMUSG00000075592	Nynrin	0.181034730168685	0.341911685378076	0.276898559003005	0.538366575076443	0.56252709154686	0.525053459319601
ENSMUSG00000022157	Mcpt8	1.45230156827252	0.405613123991664	1.06157164235007	0.452712671269016	0.792238315730242	0.202833970873273
ENSMUSG00000015437	Gzmb	305.752943593125	341.037141984892	317.477310084976	87.5455196232886	91.6932069344168	86.6475837060665
ENSMUSG00000021747	Cfap20dc	0.274917416902591	0.209869846344696	0.215400731740443	0.746352317404215	0.667303608252338	0.627636803843809
ENSMUSG00000090691	Gm3667	0.103315573768499	0.0985878952127815	0.0452674519558614	0.256750342708666	0.170169835893891	0.353321035316432
ENSMUSG00000096904	Lamtor3-ps	0.111421948539351	0.057994541224023	0.021302940714128	0.20497463401631	0.221279811035842	0.193341263544915
ENSMUSG00000091275	Gm3248	0	0.0689443621461257	0.0180893584166196	0.201536078880424	0.152109039378479	0.229845599435634
ENSMUSG00000095912	Gm3317	0	0	0.0716254943085807	0.362722580223569	0.106284962911518	0.39003526576402
ENSMUSG00000079383	Gm3298	0.0342549859410091	0	0.0360209608005362	0.182415716217086	0.463245894550395	0.0326919093881664
ENSMUSG00000096039	D830030K20Rik	0.0078245120608945	0	0.0246836862856264	0.133335471720961	0.0651165952499073	0.0298698986176075
ENSMUSG00000048502	Duxbl1	0	0	0	0.039375239308938	0.0076918212021303	0.0246984264191711
ENSMUSG00000021782	Dlg5	0.151962879569654	0.181162078839476	0.131340118523684	0.401293092257942	0.337818699688617	0.44303293245525
ENSMUSG00000032066	Bco2	0.125181110096039	0.152899678090153	0.0965320932501622	0.293312069475404	0.225717546353167	0.326548647316359
ENSMUSG00000032348	Gsta4	0.991284095525125	1.15109544382089	1.48283443371307	2.86989199788738	3.50026773986565	3.15794548412136
ENSMUSG00000070291	Ddx43	2.02624372660936	2.02676074765187	1.66750771321667	5.06671016614423	5.36539206520074	4.37203554133941
ENSMUSG00000039716	Dock3	0.0146807082604325	0.0182116025424552	0.0334480350290693	0.102934582722498	0.0483608351453709	0.102746000934237
ENSMUSG00000060594	Layn	0.0586984566062621	0	0	0.070331140399514	0.0839602675054456	0.154055025062044
ENSMUSG00000079559	Colca2	0.396017313194041	0.060463315570378	0.235978990397538	0.0702961236504975	0.0411963373794457	0.113384038236478
ENSMUSG00000044694	2010007H06Rik	0.472877098178762	0.475851440395896	0.455817735821297	0.209848318858569	0.208692484938546	0.13675739962946
ENSMUSG00000053199	Arhgap20	0.103113313612258	0.134029796651435	0.0937766030332604	0.41553681795892	0.346437868466892	0.450815889461223
ENSMUSG00000043289	Mei4	0.0643371975693788	0.142432116410662	0.0676540248959355	0.191861849155869	0.254325653790458	0.159643772028017
ENSMUSG00000032261	Sh3bgrl2	1.17762239271123	1.26613180985309	1.36594780887963	2.38876685438983	2.60671810817765	2.8311650759654
ENSMUSG00000037493	Cib2	0.271362596233311	0.268361341839844	0.233470121364536	1.06409592114575	0.705723253386666	0.459101175525094
ENSMUSG00000046240	Hepacam	0	0.006047234803461	0	0.0224981200043062	0.0439493243709413	0.0302402603722029
ENSMUSG00000032418	Me1	0.229672203034832	0.299814295366292	0.0966050715856377	0.572390936562261	0.544738055753886	0.832930040648605
ENSMUSG00000034684	Sema3f	0.034011107842141	0.0506294465140259	0.0536467647866366	0.137648926826424	0.106141804408462	0.0973774788010035
ENSMUSG00000110887	Cbx3-ps8	0.451565727076368	0.147737918884555	0.203505282186971	0.790113036519844	1.17437125990737	0.708006533975837
ENSMUSG00000099930	Gm2396	0.0431159330748791	0.100987279068997	0.0515212766744558	0.0354839929627736	0.0265034794975057	0.022444650507986
ENSMUSG00000079162	Trim43b	0.171910963926762	0.143166011580435	0.0986037972046509	0.0083224146390818	0.0325151168588728	0.0372878542093144
ENSMUSG00000053914	Kdm4d	0.302727390609043	0.353724132946243	0.344320599780868	0.664577243367328	0.655541578307111	0.819571656398757
ENSMUSG00000032323	Cyp11a1	1.00078180407837	0.817356038325084	0.889876691883355	0.356599182793067	0.413369743346961	0.540763923318329
ENSMUSG00000048503	Tlcd5	0.340864874075933	0.401634079650662	0.425969506258325	1.18907720303922	0.894183888642401	1.35781980725451
ENSMUSG00000032014	Oaf	0.423568308471024	0.346445138806878	0.190887799875645	1.06693418985427	1.62261440525549	1.29613659161178
ENSMUSG00000037206	Islr	0.0065806302105587	0	0.0207596602082018	0.0841041038582423	0.177985764399109	0.119326686389271
ENSMUSG00000064225	Paqr9	0.30420490921008	0.237065770161831	0.186601234007224	0.623235165539392	0.483471457919489	0.532260387772628
ENSMUSG00000047220	Iho1	0.0733933816424665	0.0140069860810962	0.057882817286398	0.0130278905976493	0.0127247741063616	0
ENSMUSG00000032135	Mcam	0.100249517064374	0.0845854711703214	0.0998694578851882	0.52261285909406	0.428122175978514	0.25177649618349
ENSMUSG00000110521	Olfr856-ps1	0.0932255946495816	0.341604976998887	0.294095186282859	0.0595737402329216	0.096979422909771	0.0177943304264703
ENSMUSG00000004098	Col5a3	0.111624266127054	0.0862039582506003	0.0873517557260176	0.0110590700035854	0.0108017615413086	0.002477460015317
ENSMUSG00000101581	C430002N11Rik	0.33492321640096	0.143818769923146	0.228923358645189	0.552898492962293	0.54003434968685	0.41553259720667
ENSMUSG00000074259	Gramd2	0.0115187831512289	0.0065950129968015	0.018168930374464	0.0613401821883455	0.0389434476357125	0.0329795214942206
ENSMUSG00000034485	Uaca	0.024350711548904	0.0453110441765787	0.0192045625346065	0.0875293872339052	0.0823264617144838	0.0435741998733266
ENSMUSG00000053646	Plxnb1	0.379604669056036	0.396699107463574	0.339104749821562	0.975414413163137	0.897128412965818	0.912742295849511
ENSMUSG00000038357	Camp	0.722879624158814	0.907867052987147	0.392333842175761	0.347696869116682	0.145545899079361	0.400583712925184
ENSMUSG00000066705	Fxyd6	0.0086075348164405	0.0098563890368561	0	0.0366696896296143	0.0179082528207378	0.0698255245076687
ENSMUSG00000032243	Itga11	0.0137794369484005	0.0078893373171639	0.0144898193514533	0.0403582773435267	0.111090675520263	0.0854793717309764
ENSMUSG00000040883	Tmem205	0.737335595411569	0.461245885802958	0.531256997762717	1.66511940448634	1.52694831807412	1.42041232261725
ENSMUSG00000006241	Ccdc159	0.0647753467542306	0.0185433759845937	0.0510860717537609	0.336320098319068	0.328495027377009	0.316825485577667
ENSMUSG00000040563	Plppr2	0.295664125925742	0.206080966124056	0.182488736681117	0.513417324916452	0.521530650737462	0.472332706840228
ENSMUSG00000006235	Epor	0.186619923407126	0.223872341638034	0.130827260343426	0.520558876444534	0.379024254364704	0.322284041871878
ENSMUSG00000036411	9530077C05Rik	0.192917083096111	0.258419662892383	0.12248313524268	0.430314767794473	0.473313905057985	0.493286982020125
ENSMUSG00000043659	Npsr1	0.0403142814774572	0.0205170754051536	0.0094205857947677	0	0	0
ENSMUSG00000066809	Gm10180	15.8626934896057	8.56311706765478	13.8209655748519	4.34430044160075	4.71469194453656	10.3809386118731
ENSMUSG00000032495	Lrrc2	0.0611611513687221	0.11852065145543	0.0692614907700489	0.0250536357647102	0.0244707194353109	0.0179601014046248
ENSMUSG00000032503	Arpp21	0	0.0023227099939389	0	0.0129621082719325	0.0052752176336047	0.0067754863845568
ENSMUSG00000041012	Cmtm8	0.0675632007328106	0.0238048749040683	0.0218604125528688	0.11070450993004	0.151380288251512	0.114080441228685
ENSMUSG00000111324	Gm31410	0.0785969143824339	0.0600002812861187	0.0964236984275224	0.0139515577422949	0.0090846336875951	0.0250034959154553
ENSMUSG00000032224	Fam81a	0.502489559516735	0.543172889853927	0.45653311428071	1.51989587885584	1.32980690234575	1.77245614347595
ENSMUSG00000103968	2610509F24Rik	0.822610187442561	0.458904299351428	0.643219161598119	0.112322803780449	0.175535070011385	0.100650508617505
ENSMUSG00000098161	Platr11	0.774445197614772	0.834643088131301	0.766466629817596	0.194075277459827	0.0947798896066628	0.347814953490595
ENSMUSG00000032446	Eomes	5.18568548179024	4.99304386506947	4.6433489223715	2.25631777448241	2.1905445966132	2.13958515132199
ENSMUSG00000047409	Ctdspl	1.3282222294352	1.43513582244388	1.22837722739216	2.86913560956843	3.03974993926941	2.93826566875561
ENSMUSG00000038775	Vill	1.66773378592725	1.68935244238687	1.59351697941097	5.46527249929965	4.76259809085437	5.01211682241437
ENSMUSG00000010660	Plcd1	0.342882109516211	0.340279642461549	0.426661467794518	0.91296323538328	1.00467295850115	1.0526097226475
ENSMUSG00000038060	Dlec1	0.018478047971763	0.0211590000314051	0.0166548528432587	0.0365485252205559	0.0686503083321856	0.0478661110575841
ENSMUSG00000032232	Cgnl1	0.0383075900910927	0.0258032826200714	0.0355433753947157	0.129597947900889	0.157056221966778	0.101076515359741
ENSMUSG00000032511	Scn5a	0.0463872858452642	0.122401304087261	0.148456994992625	0.736772998216101	0.809846788373498	0.818043784667376
ENSMUSG00000104107	Gm37879	0.0531596172798817	0.0405816438840783	0.0559001978137645	0.169852348092661	0.165900438349106	0.0930121692667831
ENSMUSG00000104078	Gm37023	0.0145717829724325	0	0.0153230138277631	0.0310392447050342	0.106109719773989	0.0486740217271463
ENSMUSG00000111546	Gm47050	0.877280264945107	0.762724163947193	0.743130961515474	0.294145342400051	0.498552672995341	0.379863160372426
ENSMUSG00000013419	Zfp651	0.0175179115416855	0.028656512653524	0.0184210265342683	0.0692988602228067	0.0859097909191357	0.109864811162044
ENSMUSG00000111348	Gm19531	0.0513451641120136	0.0293973781948933	0.0809883040221206	0.314438594054375	0.120178422115638	0.232760696907468
ENSMUSG00000035498	Cdcp1	0.180283003613257	0.269269555040142	0.302224646716694	0.559332695437435	0.644167001379918	0.453830390903397
ENSMUSG00000054871	Tmem158	3.87169379648671	3.99600004197909	3.84330185961983	11.3369662809141	10.8476469448186	9.94208321932973
ENSMUSG00000057895	Zfp105	0.340234029374642	0.190047839316282	0.218155114707473	0.0707053592999183	0.0690602763706764	0.150474873071166
ENSMUSG00000049723	Mmp12	5.80067504086039	4.71252727440999	3.87813898263725	1.87810805328472	1.61336667136172	1.88806279506398
ENSMUSG00000038217	Tlcd2	0.903864515397989	0.836367557321654	1.00806593810592	2.03227691112762	2.19393903555423	2.19576155039362
ENSMUSG00000034471	Caskin2	0.949161526611139	1.15724707100763	1.09862190970861	1.94543877221899	2.43648576944429	2.24181753294846
ENSMUSG00000034427	Myo15b	0.0197252003856313	0.020533727185943	0.0188564631967908	0.0840330003244945	0.0914048524501305	0.0650322572063677
ENSMUSG00000000861	Bcl11a	2.24583747825947	1.81892010219551	1.92004981154895	0.901614080264413	0.777360554923474	0.903949284438061
ENSMUSG00000085516	4930538E20Rik	0.381350005297965	0.371177576140376	0.461161556397803	0.162462152436705	0.138846914871465	0.163776944119358
ENSMUSG00000000126	Wnt9a	0	0	0	0.022619767994717	0.0110467399121013	0.0202691802274483
ENSMUSG00000034282	Evpl	0.0609120614665312	0.0602383776404287	0.0611408413588049	0.138594797922831	0.109448205855313	0.13211955861759
ENSMUSG00000006930	Hap1	0.539747972846383	0.580438196446064	0.498478065077203	2.00449975235127	2.01156851207683	2.01120348770259
ENSMUSG00000056598	Drc3	0.14863283123065	0.192592184144482	0.27968653962585	0.104145286089861	0.0854466187779474	0.123186066178734
ENSMUSG00000020836	Coro6	0.0528329972467772	0.0806646093145827	0.0432107972140607	0.181313103784289	0.177094539663595	0.184881379296479
ENSMUSG00000069919	Hba-a1	2.24209851329156	3.91341736119199	2.10589538315647	0.904170904717397	1.63040085963777	0.955634435021573
ENSMUSG00000054418	2900041M22Rik	0.247695806412005	0.249597582689489	0.322977179913328	0.538167263225205	0.70086115677752	0.595711093268225
ENSMUSG00000004296	Il12b	0.646996053726675	0.720288074277012	0.822090987421287	0.287116958519622	0.299132462978222	0.240128473228382
ENSMUSG00000020411	Nipal4	0.0307936807413949	0.0470153191339931	0.0593655556050649	0.147585119531733	0.197540664226662	0.161637001469715
ENSMUSG00000042377	Fam83g	0.342416111154427	0.285713908904535	0.284705692874879	0.653047716179959	0.762110588541696	0.65864943137354
ENSMUSG00002075283	U6	3.72117320959172	9.16130610683067	6.65212353983797	2.37793287329725	4.25811125096039	2.66353030173061
ENSMUSG00000035172	Plekhh3	0.0740183113298186	0.158214030385582	0.0882121351597721	0.157665845172556	0.266928957663879	0.226050589538276
ENSMUSG00000017446	C1qtnf1	0.197587047618851	0.174539304360897	0.184027878941353	0.745556511429831	0.810427085451797	0.7057944129679
ENSMUSG00000017167	Cntnap1	0.225645609517796	0.217042719641293	0.208805079323074	0.637657035030986	0.635339848934399	0.654661745650893
ENSMUSG00000020401	Fam71b	1.30457496397239	1.36395344606776	1.17798511518095	0.513485972773775	0.538416685362839	0.52102484709612
ENSMUSG00000086909	Gm4926	0.823396245911212	1.1691483382038	1.2929958798662	2.35023955567345	3.19779105803349	2.96517648704047
ENSMUSG00000080970	Gm12173	0.906439627977471	1.77934900107112	1.15742076242602	3.30994319360057	4.84939742866618	3.21314766557978
ENSMUSG00000040413	Timd2	1.33342932891935	1.08397859171213	1.33259923049125	0.471581130573994	0.465903332958522	0.456575978394363
ENSMUSG00000040405	Havcr1	1.43790899011917	1.6903238049444	1.45573935738939	0.529487072429342	0.548993337202418	0.67884870087379
ENSMUSG00000046879	Irgm1	55.3692640222383	55.9441796546108	58.0094200366953	29.670101484142	28.1664298442107	27.7163020623114
ENSMUSG00000039963	Ccdc40	0.181738890584538	0.117479821069891	0.169531487150782	0.340291527128151	0.344571266991254	0.318916895165754
ENSMUSG00000040328	Olfr56	1.16365434459555	1.10112285901911	1.12921594557007	0.510084387159444	0.599416592271096	0.407084859832663
ENSMUSG00000078922	Tgtp1	52.9715682437162	49.8329450092884	51.2543768494389	24.4288395190876	25.7422180171696	23.5429484922703
ENSMUSG00000082116	Gm12188	5.41670777686537	3.91743772010014	5.39617232121581	2.12543731282617	3.67745971673852	1.68690252442939
ENSMUSG00000047511	Olfr1396	0.116533090858417	0.123909222290272	0.126917272761767	0.0531913404669741	0.0606127101887676	0.0595797924804351
ENSMUSG00000001313	Rnd2	0.133232960393673	0.152563529300382	0.0840609758581358	0.227038817048481	0.425033032587869	0.415367958276582
ENSMUSG00000020363	Gfpt2	0.0980044276716832	0.0651621727721897	0.166220852916086	0.255897504101922	0.282830920800852	0.331889246444701
ENSMUSG00000064437	Snord49b	5.89185758185356	7.02781072471668	8.51895722932682	3.13755031893387	3.31992891094449	3.51438025922788
ENSMUSG00000017390	Aldoc	1.18631640554024	1.29640816163698	1.37848894179729	3.94621713420307	4.15869640047966	3.9652290414874
ENSMUSG00000018217	Pmp22	0.623225377179922	0.421310386351749	0.284250368662175	0.183934555655427	0.234332607268809	0.193484996429878
ENSMUSG00000087622	Gm12290	0.117167622366406	0.0191667565219546	0.026401726950393	0.0089134952242439	0	0
ENSMUSG00000000617	Grm6	1.08903178325351	1.10889285768191	1.1211748308054	0.458391413502237	0.464685465037057	0.438762693127732
ENSMUSG00000020826	Nos2	0.159275266912013	0.150467026644982	0.0963047449382212	0.0551315442389822	0.0828443279283288	0.0380018590770305
ENSMUSG00000084800	Gm12205	0.307401265140186	0.774403630466172	0.420223660956516	0.229177588513431	0.0319779105803349	0.176024611244805
ENSMUSG00000033066	Gas7	0.402267483771316	0.436388082783229	0.410283921068941	0.178782384703111	0.190354477124128	0.199172269311478
ENSMUSG00000087242	C78197	0.232777516403345	0.154007160394143	0.212141005311674	0.501346934193121	0.414346500130035	0.57266810896637
ENSMUSG00000006575	Rundc3a	0.955598798552924	1.05295291320611	1.05542272495879	2.3811670560559	2.32576507076968	1.96164795428375
ENSMUSG00000035413	Tmem98	0.0757679174641303	0.0371832729097074	0	0.230560954238864	0.0675589660147921	0.175611407932024
ENSMUSG00000035385	Ccl2	1.16491033033133	0.675855541048325	0.50631923459172	0.231594223893186	0.371623785083418	0.385408309623585
ENSMUSG00000020702	Ccl1	1.58923469599174	1.24738448861497	1.74177843040229	0.294021178051211	0.217325605885771	0.227863574426933
ENSMUSG00000020698	Cct6b	0.311755157992251	0.270444880908392	0.248354032243141	0.120739509868113	0.0589651477830869	0.126224667781996
ENSMUSG00000018914	Il3	3.70934118030844	2.22029657744944	3.33912588610122	0.209502565016252	0.0292325891632632	0.160912800422517
ENSMUSG00000034520	Gjc1	0.0565279160361725	0.03641032460217	0.0297210725933667	0.0978328702285997	0.106582382356003	0.0809227675121032
ENSMUSG00000020891	Alox8	0.546308795170462	0.398091217224749	0.579695574827624	1.43874181525712	1.40010056650202	1.82957115602625
ENSMUSG00000045532	C1ql1	0	0.0274814594530673	0.100946725176248	0.20448393117288	0.262140713005801	0.229043112617703
ENSMUSG00000018470	Kcnab3	0.259118343913979	0.183679744176888	0.20111388794603	0.755640390947425	0.500596610655505	0.500477188748683
ENSMUSG00000111344	Gm48467	1.46888416168094	1.1213348967969	1.699071802	0.260738253651014	0.662146486393362	0.607471823201718
ENSMUSG00000020333	Acsl6	0.0837958360945483	0.116369316983003	0.148109587055987	0.0151908831257642	0.0204014811802117	0.017015357317222
ENSMUSG00000005237	Dnah2	0.0188942519995304	0.0311011613044651	0.0235936330630984	0.007546219366757	0.0135128463669574	0.0056350298116962
ENSMUSG00000000125	Wnt3	0.229851401112623	0.460600338785072	0.271913754807689	1.0404100537427	0.980337115645508	1.1022997640127
ENSMUSG00000041329	Atp1b2	0.0216347279627426	0.0495473559049793	0.0728002576179258	0.188944278692223	0.229559908878414	0.235381747594798
ENSMUSG00000042826	Fgf11	0.0232267710191336	0.0265967081303338	0.024424199438997	0.105134734734315	0.0422835381359553	0.110834594246346
ENSMUSG00000051790	Nlgn2	0.803574007274409	0.724235028806758	0.909259959166932	2.48292227486245	2.30437190547573	2.28613928980577
ENSMUSG00000020695	Mrc2	0.0238358038223024	0.0181960697217717	0.0167097534669554	0.0507724654547285	0.0495911559044751	0.0631893363960663
ENSMUSG00000019590	Cyb561	0.474187278692841	0.337981327160752	0.386695318574823	0.762700433400843	0.880858815260389	1.09904955054529
ENSMUSG00000018554	Ybx2	0.0750156933498596	0.0858996069482612	0.0493018986023254	0.199737951337965	0.312145121845179	0.134236275153532
ENSMUSG00000075702	Selenom	0.560939850804424	0.286996618926985	0.81576166458473	1.41094430277512	1.10497607964122	0.888442923062066
ENSMUSG00000020439	Smtn	1.10976769521214	1.05821500665871	0.878418005713898	2.24786139288002	2.2417391423954	2.25690611715895
ENSMUSG00000087683	Gm11712	0.048162323557386	0.110300244616807	0.35451692210228	0	0	0
ENSMUSG00000087113	Gm11714	0.322841511334442	0.438997491845316	0.551663481849308	0.214900706776293	0.125940401258168	0.0962843906637777
ENSMUSG00000020723	Cacng4	0.0098884323052087	0.0226462600136325	0.0311946558429259	0.157974561512754	0.133725807881401	0.160432687638039
ENSMUSG00000018924	Alox15	0.172866237120398	0.255681720253751	0.348408119625724	1.68000860598171	1.78328323672324	1.62228604631351
ENSMUSG00000020728	Cep112	0.0429366139568276	0.0426107260782822	0.0571902023786975	0.106702116109492	0.196528211582787	0.161177731079083
ENSMUSG00000020599	Rgs9	0.365129202255714	0.446612422393263	0.392679206473451	1.4730283187483	1.46753087287687	1.37539313807153
ENSMUSG00000018919	Tm4sf5	0.754157770477256	0.485762277292417	0.396518736492303	3.16265072148534	3.71014824755397	2.80400686282929
ENSMUSG00000034201	Gas2l1	0.518676642861535	0.461208719560423	0.5149462074836	1.49676580788485	1.34739712572305	1.49332354621618
ENSMUSG00000020447	Npc1l1	0.0356123023752062	0.12233771254846	0.0332873351655728	0.0210715266550294	0.0246975132084521	0
ENSMUSG00000086003	B230206L02Rik	0	0	0	0.126465559880252	0	0.0971345023663753
ENSMUSG00000050910	Cdr2l	0.143315454693735	0.213341540702751	0.130610056783782	0.432473152069264	0.362776431516097	0.469597189233045
ENSMUSG00000085651	Gm11695	1.43315454693735	2.33730825478538	2.05505334100357	0.647553382777507	0.858375118157639	0.621708547086997
ENSMUSG00000020811	Wscd1	0.111322711483587	0.0566552691033843	0.0563630989153247	0.131737592117587	0.231610479010823	0.208551046873705
ENSMUSG00000020191	Spata48	0.151559037475333	0.314556672951949	0.348627305497151	0.242126069628337	0.0591231465713588	0.036160825818422
ENSMUSG00000087452	Gm11998	1.70936608856245	1.62420514526785	1.74012369891973	0.677865809646207	0.832346849467566	0.867748212155034
ENSMUSG00000020866	Cacna1g	0.0174366900913097	0.0419297615301238	0.0146684942472737	0.235850186744363	0.313801189205763	0.292882356022069
ENSMUSG00000020785	Camkk1	2.56504422085524	3.00235313106566	3.02634044373861	5.91825478614351	5.96304827995824	6.03176251358468
ENSMUSG00000005947	Itgae	1.69771927702395	1.99705804169552	1.78930053611151	8.44488003327977	8.65780463763914	8.00551427223201
ENSMUSG00000020173	Cobl	0.0130254773364485	0.009943549441014	0.01369699025282	0.0763000446019291	0.103883042845721	0.132598577208893
ENSMUSG00000047181	Samd14	0.402787541109255	0.377367853771114	0.319039749878203	1.64909421912594	1.32775994507872	1.50268617890869
ENSMUSG00000050860	Phospho1	0.0087114700569545	0.0099754040843686	0.00916057948402	0.064946827696019	0.0724979737158899	0.0498837611955461
ENSMUSG00000047040	Prr15l	0.0856069034324886	0.0515934103675351	0.0710686302819654	0	0.0234352518272911	0.0258001915538524
ENSMUSG00000038560	Sp6	0.0138054460392299	0.0368864004713065	0.0241952821831251	0.161737819096305	0.134039146145116	0.083444800739803
ENSMUSG00000018925	Heatr9	0.763584742608221	0.636888319116724	0.505561389027686	0.291164669597063	0.333423014317626	0.323885284690442
ENSMUSG00000018927	Ccl6	31.569853048617	18.8869966217456	16.0291870845252	50.8230713500397	43.4431940353427	47.1017016849029
ENSMUSG00000000982	Ccl3	24.6673462989613	17.9941313553164	21.2316759809949	5.2101357776552	4.75285263651584	4.6907341736744
ENSMUSG00000018930	Ccl4	20.6482827073141	17.7254164315036	17.2068855111361	5.33383554218758	5.34903231525602	4.49840673181169
ENSMUSG00000113313	Gm32036	0.0670036874357873	0.0920701814428387	0.0352289912302439	0.014272404786659	0.0209104987684146	0.0127892534073494
ENSMUSG00000071516	H2ac13	2.65358471243786	1.80255297977466	1.79719847169698	1.00593216332231	0.935740385938554	0.729703382068691
ENSMUSG00000067455	H4c11	0.22836657294006	0.261499933942946	0.264153712537266	0.0972883819824456	0.0950247988821322	0
ENSMUSG00000101972	H3c11	0.817118934709618	0.88642751330733	0.768797732706335	0.183214617164022	0.447379527583761	0.369394713378698
ENSMUSG00000062727	H2bc12	3.30488650074559	1.74336951759358	1.48382142726242	0.790979072000136	0.888461906354894	0.921417345276555
ENSMUSG00000098144	1700029N11Rik	0	0	0	0.120675012266687	0.058933649306707	0.027033694301753
ENSMUSG00000069272	H2ac8	1.9332657690457	2.58751213046387	2.05933470213066	1.09635991258201	0.966377908517934	0.934505659840142
ENSMUSG00000060678	H4c3	1.05622324942985	1.06137082944989	0.65733860660881	0.459153705209835	0.493317766879557	0.411439640104728
ENSMUSG00000069310	H3c3	4.34875202470144	5.39735863658241	4.42543232692302	2.15146307584037	2.80187406989601	2.03499352153386
ENSMUSG00000097848	Gm807	0.151154015996243	0.118995747599692	0.0894074516075308	0	0	0
ENSMUSG00000052727	Map1b	0.0256555706896312	0.0102183995391564	0.0375349050068443	0.0546487370961598	0.0673017365804727	0.0628090678665491
ENSMUSG00000078942	Naip6	0.683514165054639	0.658166261162276	0.699694104830923	1.3180744565259	1.47863291671997	1.60610317984342
ENSMUSG00000084788	Gm11342	0.574654270875852	0.192870859350969	0.239628230258276	0.137179890626033	0.195828852629013	0.0661901214742472
ENSMUSG00000021565	Slc6a19	0.875657619036965	1.05930980032805	1.15471428394464	2.66998888506958	2.7878465091935	2.66211145485261
ENSMUSG00000006711	D130043K22Rik	0.0100505531153681	0.0306900604809462	0.0387518903532683	0.057089619146636	0.0975823275859349	0.143879100832681
ENSMUSG00000021356	Irf4	33.5378040489396	32.1661879177928	31.6995622056837	14.1717702147888	14.7833430587224	14.2198003945883
ENSMUSG00000021448	Shc3	0.0759586280428048	0.0260938051833056	0.0599059382458424	0	0.0276560141997955	0.0036246294035869
ENSMUSG00000047842	Diras2	0.0369318277174272	0.059206295115039	0.0427193843509911	0.0157336413820336	0.01536757090154	0.0070493210381503
ENSMUSG00000021403	Serpinb9b	0.358680676424389	0.338240917243302	0.221865900006884	0.129209771415361	0.0603581869354278	0.0604083267476951
ENSMUSG00000084860	2610204G07Rik	1.42544941496457	1.06097271586045	1.85493423541794	4.34576021997494	3.41054731794298	4.18324617953255
ENSMUSG00000021596	Mctp1	0.487572249541891	0.50890510762357	0.623870906578309	1.21320144152112	1.28821059282797	1.22301977238015
ENSMUSG00000034891	Sncb	0.107124683306428	0.0377437666893875	0.0519910930715432	0.28962002944005	0.394319689906694	0.243794770430354
ENSMUSG00000049233	Apoo-ps	1.50815467112293	4.83551754983919	4.78943546371089	0.771002126154399	2.16505734176585	1.38176315994216
ENSMUSG00000021214	Akr1c18	1.77195054035861	2.02904016681795	1.3551282419476	0.514693424315581	0.39608099683182	0.489159804101313
ENSMUSG00000025875	Tspan17	0.98138364067084	1.03826678660872	1.20023493525601	3.34015616330679	2.71870135968901	2.62655915089186
ENSMUSG00000050423	Ppp1r3g	0	0	0	0.076866488882567	0.0273011114828398	0.0375702121253761
ENSMUSG00000114708	Gm30177	0.7937217467782	0.419483831858737	0.706234796213622	1.26802551749659	1.71487758811641	1.31106413815755
ENSMUSG00000005583	Mef2c	3.27192116556386	3.22888437048491	3.14728073637652	1.63635777371823	1.62168602208068	1.6241065984484
ENSMUSG00000023132	Gzma	46.7366038799119	44.2022748182339	48.2222556339266	9.71205933713725	10.5096388525082	8.78664933201787
ENSMUSG00000021614	Vcan	0.0757768987847298	0.0447851636281212	0.0681165285557367	0.022129036961088	0.0343283820882105	0.0361595756170038
ENSMUSG00000069223	4930451E10Rik	0.255313828546988	0.382312903424587	0.908688771128194	0.209170021262258	0.26559431287556	0.187433613825487
ENSMUSG00000021552	Gkap1	0.306176558904567	0.290997380155253	0.325180736719339	0.769577559606853	0.656120476050697	0.596099281107907
ENSMUSG00000021303	Gng4	0.365154047737631	0.31511524974059	0.194772021574157	0.0338179076292274	0.137629480416861	0.196973648062114
ENSMUSG00000113528	Gm32699	0.0533467990308672	0.0407245369963462	0.0654465344122419	0	0.018498288313574	0
ENSMUSG00000021314	Amph	0.056101798041851	0.0401509519682286	0.106926732279156	0.2091285275068	0.182377490415519	0.174010972565618
ENSMUSG00000091311	Spata31d1b	0.239137676520298	0.406029428574254	0.333842970498462	0.162476363611691	0.180141483675085	0.094438209905074
ENSMUSG00000071234	Syndig1l	0	0	0	0.0122242220218203	0.0358194128253752	0.0383386937370315
ENSMUSG00000113581	Dio3os	0.0210048398640056	0.0240524003412763	0.0220877192787602	0.0671133758060721	0.262207466434119	0.0200463758102125
ENSMUSG00000002020	Ltbp2	0.0453552086579636	0.0247312987380059	0.01135558148404	0.0736082186260146	0.137050979179527	0.0886324640157179
ENSMUSG00000004791	Pgf	0.17048433926135	0.139442610314737	0.211286572687403	0.855990304028807	1.11476560479845	0.79609247622055
ENSMUSG00000064427	Gm22748	4.02899084641457	4.31590258623777	4.92003946934383	11.0737070080019	8.78804711720601	12.1556211319176
ENSMUSG00000113910	Gm48286	0.0548930830607475	0.0942861563067579	0.230892121404679	0	0	0
ENSMUSG00000112991	Gm36635	0.49098813182113	0.303905328636397	0.209310988435548	0.127197985902725	0.124238503943869	0.0759866001995218
ENSMUSG00000007867	Ift43	0.620946831764094	0.551668243442327	0.49534820957927	1.8471828649326	1.32531104267681	1.51218397102089
ENSMUSG00000113769	5033406O09Rik	0.058560704844486	0.0670571890243535	0.051316443327103	0.166319619336086	0.192909261783633	0.27944271525611
ENSMUSG00000034145	Tmem63c	0.0605179795641598	0.0890979965686751	0.0590923465517234	0.727414453986136	0.647535093189467	0.62294517287561
ENSMUSG00000020641	Rsad2	0.599379283413476	0.705018299415176	0.484500618767628	0.299641483745934	0.296911395815105	0.303525713738159
ENSMUSG00000087642	Ighe	0.245339180064565	0.280935070989305	0.0586334882431441	0.0712629725436085	0.0464032771828204	0.0532145906760058
ENSMUSG00000076614	Ighg1	6.4373999505437	5.12249315046016	5.22754193617782	1.45983244005951	1.30527119575595	1.31463854141488
ENSMUSG00000113239	Gm18388	0.190401142681085	0.0726753855913251	0.0667390153431838	0	0	0
ENSMUSG00000076618	Ighj4	19.6395252728452	28.1112428988667	28.9128245358971	66.9344068039226	53.4593681044395	63.4150393442898
ENSMUSG00000076619	Ighj3	14.3614028557681	16.023408452354	16.2634638014421	42.749123095474	40.6052843723211	42.8754391625802
ENSMUSG00000076620	Ighj2	7.60049628059109	6.67923131277073	8.36406709788451	22.5903622963239	18.7550445553664	23.9540158468973
ENSMUSG00000076621	Ighj1	17.6755727455607	24.0589807149546	21.3923728708996	76.0115964058697	85.6917500032466	88.4828116587489
ENSMUSG00000094028	Ighd4-1	40.1717562399106	58.8802760354445	54.0707367944049	189.964410219087	188.887703632478	194.76056418412
ENSMUSG00000076652	Ighv7-3	3.91702443114918	8.24181149145721	3.6040917011506	7.14422815003779	14.1088135946893	12.5232652783123
ENSMUSG00000033854	Kcnk10	0.155119569342167	0.0899662298381784	0.116511838103398	0.0514938734814768	0.0649653813647675	0.0461427633762312
ENSMUSG00000103939	Ighv3-4	0.350507108268909	0.573373792838075	0.315923214273258	1.17324827790162	0.156265993629115	3.39292009162851
ENSMUSG00000094174	Ighv6-4	0.0990228165017405	0.963814042246859	0.364447368099543	0.105463876266685	0.0515050380495591	0
ENSMUSG00000096410	Ighv1-19	5.71728402387271	3.19843474760439	4.35987036652416	9.20348093553936	11.259382836434	7.2057811537354
ENSMUSG00000094051	Ighv1-36	1.05751289930705	0.461312703981403	0.635446693096639	1.39446680841505	4.92423380873818	1.00925792059878
ENSMUSG00000102364	Ighv8-5	0.493731082278231	0.169609733691486	0.363429358691444	0.788769633251532	0.616334030738299	1.41360546739893
ENSMUSG00000103168	Gm30948	6.06030099314334	6.69638109277666	6.50750334710992	3.01860030684253	2.8759913881682	2.92857740930562
ENSMUSG00000102295	Ighv1-57	0.759695103677393	1.68184169549667	1.27817644284768	0.323644158973122	0.316114015765489	0.82170037006589
ENSMUSG00000095519	Ighv1-66	0.664495215998522	0.304362329130587	0.372667985425097	1.84006710433716	1.38250365290922	1.94479990285092
ENSMUSG00000094689	Ighv1-81	21.7041933143494	15.3386474073816	11.1732710202826	6.54326733179372	7.01965245075443	7.35316485007681
ENSMUSG00000011171	Vipr2	0.0871303160211371	0.113377183997222	0.137433322991604	0.269957275928883	0.197757188442134	0.234344513812731
ENSMUSG00000113136	Gm19951	5.12431890590426	6.14213722856564	5.54245410100781	2.1972302685305	3.1014720502614	2.12133073478695
ENSMUSG00000035860	Cdhr3	0.785323105132155	0.841676084168301	0.899033986835182	1.89530288471383	1.75059638518413	1.72788439797101
ENSMUSG00000113679	Gm10432	0.103991949013508	0.12258233622624	0.122218203733676	0.0586356522659384	0.0286356960119801	0.0817326019796207
ENSMUSG00000021186	Fbln5	0	0	0	0.0054479241538426	0.0159635062222769	0.0097635799417125
ENSMUSG00000043398	Gpr135	0.0392790505456904	0.0257017077932496	0.0118011528717947	0.0717154358613457	0.1050702776211	0.0642629533115956
ENSMUSG00000019718	L3hypdh	0.0791738980764196	0.045330559657747	0.0277518712550604	0.126485791132832	0.157860346183251	0.245573715762396
ENSMUSG00000002565	Scin	2.99995549432824	2.87505182458833	2.93769612418751	16.5843439999132	16.5724801839683	16.1040411051728
ENSMUSG00000046314	Stxbp6	0.607316261976976	0.56551520545653	0.57546493992535	1.5744022555647	1.58984005122356	1.76428921754555
ENSMUSG00000066363	Serpina3f	11.8248809808729	9.29806979096839	10.3891372006717	5.19545450192019	4.69719199627081	4.41983194173638
ENSMUSG00000020953	Coch	0.206352583754044	0.114770384617121	0.117795029916096	0.0502342946326971	0.0797314481614422	0.0450140767025853
ENSMUSG00000094910	D430019H16Rik	0.760666715113137	0.91650619779506	0.848067639836199	3.93359661485418	3.79122834606728	4.06419308512714
ENSMUSG00000112765	9430078K24Rik	0.0243130299113627	0.055681141367769	0	0.155367003413507	0.151752120360599	0.208832499585481
ENSMUSG00000097451	Rian	0.0055268980787219	0.0145562109504153	0.0075553799146367	0.0047091215193028	0.0028747222700498	0.0026373511216493
ENSMUSG00000021221	Dpf3	0.0418356751374217	0.047905550028838	0.0439924633682289	0.0178227710424646	0.0130560700002551	0.0079853373937485
ENSMUSG00000021223	Papln	0.0125469904138851	0.0179592678679539	0.0263876710176776	0.0334078117366517	0.0717871462007519	0.0628659325874305
ENSMUSG00000072949	Acot1	0.0451022524765519	0.0413168561106079	0.0806266568365154	0.168125942070965	0.150138697289656	0.245351987477609
ENSMUSG00000042523	Dnal1	0.224192908851159	0.177954134926236	0.216997993314963	0.382583967976082	0.500893547465826	0.39145475127289
ENSMUSG00000037336	Mfsd2b	0.240343840751602	0.420685732892131	0.328554824271558	0.157243197802047	0.160728134472837	0.180224628678353
ENSMUSG00000049036	Tmem121	0.0673782950910826	0.0771541101163305	0.0590432521381089	0.179402496000031	0.420548125167048	0.24649782758498
ENSMUSG00000021061	Sptb	0.170251256378579	0.164960022543115	0.166787101281416	0.388997347519092	0.329993503848274	0.356906189823291
ENSMUSG00000021062	Rab15	0.0842788470746283	0.052640038718294	0.0523685749999993	0.142801379925469	0.171359739726654	0.230331293972803
ENSMUSG00000110018	5430437J10Rik	0.2915011997019	0.35402464820162	0.195064033600505	0.10348741681641	0.0367562190578562	0.219187734308666
ENSMUSG00000022456	Septin3	0.0297461255484853	0.0194639691185806	0.0156398257496739	0.0407327123987088	0.0751494352500959	0.0628608946475669
ENSMUSG00000049687	Pheta2	0.341660119515519	0.305649273439807	0.488388091892985	1.12576556293973	0.960737739347272	1.3042798135123
ENSMUSG00000115426	Gm19510	0.123472566196824	0.043503696694646	0.0799003364774925	0	0	0.0271934850794635
ENSMUSG00000054263	Lifr	0.738122469886999	0.723128854079979	0.603692049051303	0.202648016144949	0.225234169733428	0.230117549267928
ENSMUSG00000049414	Gm5417	7.7885514609434	3.04987731176746	6.6199617821917	2.44986805724974	2.14098682138886	2.50339415725822
ENSMUSG00000005268	Prlr	0.0161326043704185	0.0329879635034618	0.0133290940415831	0.0098182681601685	0.0047949145534109	0.0087979791351685
ENSMUSG00000056258	Kcnq3	0.0024035317848192	0.0068806414492738	0.0025274429933473	0.011519425973785	0.0112514065306794	0.025232428295789
ENSMUSG00000053469	Tg	0.963072971839623	0.827102830580638	0.790928330769221	0.296695065620224	0.250463033730362	0.260166211692926
ENSMUSG00000005124	Ccn4	0.698764780597188	0.541918084131253	0.574471215268498	0.223265036172114	0.251111355320869	0.24856425337504
ENSMUSG00000036606	Plxnb2	2.24836948654671	2.21802076095307	1.94776346637552	5.83535589109489	5.79485718317669	5.69001835960378
ENSMUSG00000022619	Mapk8ip2	0.0248078213972781	0	0.0097825346174087	0.0792644291099084	0.0806460464197043	0.0532706060346122
ENSMUSG00000075602	Ly6a	430.491874636278	367.949807965688	396.045711028645	195.783139901474	198.659120548626	179.679617436109
ENSMUSG00000055782	Abcd2	0.217005854427502	0.262106845999524	0.112533697919738	0.512899244871127	0.355623837390623	0.414207481612328
ENSMUSG00000038725	Pkhd1l1	0.0534005218899114	0.0633321915977921	0.0441206244073896	0.119841693235066	0.135900944430615	0.109208191050672
ENSMUSG00000054855	Rnd1	0.494463275322392	0.450234668875681	0.388399925153608	1.02152801081568	0.985365849277762	1.11436769392706
ENSMUSG00000022996	Wnt10b	0.540505605862485	0.612975528779758	0.442673354195593	2.86171158169152	2.4869618784177	2.78257076214315
ENSMUSG00000022425	Enpp2	0.088699015335051	0.143596451007881	0.096488055579218	0.198709710456791	0.257721264107821	0.218926612445412
ENSMUSG00000022371	Col14a1	0.0856936365819283	0.0519494806743637	0.0636080961862028	0.212063147180188	0.157313263228512	0.0914049564071248
ENSMUSG00000023019	Gpd1	0.585007135786878	0.218737938665954	0.269919985897432	0.794718925768458	0.968733056081068	0.638071876852722
ENSMUSG00000033565	Rbfox2	0.0803435124798213	0.0770814424450498	0.0799187410390275	0.228956374624904	0.128756267723646	0.192729649596969
ENSMUSG00000044309	Apol7c	15.2301658365875	17.39076114	17.8379295064916	4.97134186456318	5.76611402187641	4.9214971707867
ENSMUSG00000095704	Gm8221	3.85359333732044	4.26683081405501	4.45413783390847	0.712308721055257	0.79512642524076	0.455919601197131
ENSMUSG00000115926	Gm8233	1.53700632570093	1.28333934973087	1.81827545606185	0.818491387547967	0.566275499860098	0.916794850233361
ENSMUSG00000023034	Nr4a1	11.9835245259871	12.7877715488421	12.5377580321666	4.57086270458534	4.21299175300337	4.45161509724027
ENSMUSG00000023043	Krt18	0.184504934713577	0.0563398605071233	0.245754697069212	0.432313822650596	0.435050905946797	0.446084174866504
ENSMUSG00000022440	C1qtnf6	5.72395490465048	6.831593833	6.61751175932634	26.5031267503134	26.2811795448633	24.8602733244923
ENSMUSG00000092494	Gm20420	0	0	0	0.0432268700656791	0.0316658414185291	0.0581022683500362
ENSMUSG00000022429	Dmc1	0.072589621131666	0.0332486158311031	0.0228995676875688	0.239665034629035	0.151025039701787	0.110843697703779
ENSMUSG00000022421	Nptxr	0.536763040822636	0.469789436453014	0.45298622580419	1.50748065613767	1.80316448393272	1.39650731229357
ENSMUSG00000050439	Enthd1	0.229244905912907	0.16293457422599	0.290938529542793	0.143126177339559	0.0411164995163072	0.0377214339094227
ENSMUSG00000036273	Lrrk2	2.88269861407234	2.84428576959499	2.90566242861179	1.08014027373133	1.17931042969602	1.15178066565738
ENSMUSG00000022574	Naprt	0.686210375360931	0.880754982292138	0.737446188948862	2.32906892275808	2.43961171481587	1.97189117616746
ENSMUSG00000075590	Nrbp2	0.317742704722457	0.285877046429153	0.295938001523049	1.25695390280864	1.41186499140321	1.55087597263924
ENSMUSG00000022297	Fzd6	0.293492283031311	0.205845713879622	0.173600396386146	0.660331262639881	0.606803751516629	0.654733856513688
ENSMUSG00000022676	Snai2	0.0437297692863945	0.06008934652306	0.128755774776385	0.186296901668513	0.181962380838126	0.217018632534211
ENSMUSG00000039851	4932438H23Rik	0.154237109472606	0.169550533086358	0.103800716359242	0.0788494320988617	0.0705969579129558	0.0412157684851857
ENSMUSG00000039830	Olig2	0	0	0	0.0446449847753436	0.0290708278003045	0.0466731923755166
ENSMUSG00000062284	Gm6030	2.49270897693804	2.07590716791631	1.85868157730767	0.772320078506799	0.848644550016581	1.47063297001536
ENSMUSG00000022768	Ccdc116	0.604762986628826	0.575590345603101	0.59877544703313	0.192393665413408	0.310472048958151	0.311070672134279
ENSMUSG00000022656	Nectin3	0.0402127253174284	0.0587497851122468	0.0772810258078814	0.181651536469224	0.150017969145997	0.195859083404369
ENSMUSG00000022949	Clic6	0	0	0	0.0096194695521733	0.0187913117871156	0.0258595174925302
ENSMUSG00000022756	Slc7a4	0.127682923757963	0.0731041231176886	0.0537061857156081	0.203982322685323	0.27450337399204	0.117794782587171
ENSMUSG00000022941	Ripply3	0.265537670246829	0.370165027329297	0.412770565829267	0.799245345776754	0.852709470569676	0.539896954258915
ENSMUSG00000043811	Rtn4r	0.0638436580077011	0	0.0383628808525835	0.194275561543893	0.123341012171312	0.113156516086594
ENSMUSG00000090777	Ccdc188	0.152846212747282	0.137517630487353	0.16072601656768	0.197671483960009	0.465644991927978	0.312582308418045
ENSMUSG00000035258	Abi3bp	0.309846879304597	0.34661435418991	0.308276475200706	0.195462277150411	0.089258730988799	0.1728756632371
ENSMUSG00000022754	Tmem45a	0.135574862861443	0.2005250691923	0.249487460041298	0.607655958221133	0.693416820989366	0.63616010828593
ENSMUSG00000062609	Kcnj15	0.209990172012839	0.125037810961536	0.153099068620305	0.55465011182167	0.500968692601794	0.603896674356156
ENSMUSG00000072214	Septin5	0.0180593335842255	0.0206795350060629	0.0189903609431179	0.0577020748309678	0.0798426758423433	0.0560146432122146
ENSMUSG00000104927	Gm43388	1.6160523653084	2.14792843700729	1.98765131940657	0.860585230336148	0.570381507085974	0.977714932526419
ENSMUSG00000050158	Olfr165	0	0.0635149421145943	0.0583268277397804	0	0	0
ENSMUSG00000075330	A930003A15Rik	0.0470930002101972	0.0179752174841777	0.0330138823678094	0.15046866538404	0.114308250520291	0.194757840298242
ENSMUSG00000000157	Itgb2l	0.016351131124478	0.056170476097643	0.0472837589046817	0.0087073551866805	0.0085047634522167	0.0117037640455323
ENSMUSG00000050272	Dscam	0.190815842139576	0.271401272350877	0.302035756312496	0.7380374045674	0.76474446382176	0.835783523467286
ENSMUSG00000040605	Bace2	0.0470631453856694	0.0384939043118753	0.0589159876159398	0.10502260481787	0.160862635003777	0.0791370526231612
ENSMUSG00000032940	Rbm11	0.198962510934053	0.161685580071913	0.155227582709065	0.505835999130951	0.4940668464754	0.698282090722403
ENSMUSG00000005251	Ripk4	0.0738328017776135	0.123999467423572	0.0724632193882132	0.283087246821101	0.337945337377809	0.295947811303401
ENSMUSG00000116942	Gm49744	1.13405223367535	0.985137361765595	0.740182929016328	0.124946694116836	0.325438912985709	0.559812784655769
ENSMUSG00000116604	Gm49745	0.632737843518444	0.677492715889006	0.734485978945383	0.24505274457503	0.282092446890681	0.172533033646892
ENSMUSG00000090319	Gm4462	0.0542611596179913	0.0776672865970224	0.114117057701162	0	0.0141115108086666	0.0129462971943928
ENSMUSG00000050821	Fam131a	0.323147759749816	0.223416018071711	0.217989560636291	0.577941314353463	0.697689839326038	0.517883148238066
ENSMUSG00000014303	Glis2	0.464827547619364	0.43970020907443	0.335778286319016	1.72626253541159	2.16964236660996	1.82075918484031
ENSMUSG00000116922	4833419O12Rik	0.0332247607999261	0.11413587342397	0.0349376236336028	0	0	0
ENSMUSG00000022518	4930562C15Rik	0.259543425104242	0.217184753119256	0.199444371058993	0.109861513426525	0.0969210015706687	0.0920936995641042
ENSMUSG00000044626	Liph	0.0481842055762672	0.0367834527708933	0.126670711765629	0.132572548687347	0.158727248110022	0.149452972405148
ENSMUSG00000116029	Gm41414	0.0497903457621428	0.0570143517948846	0.0261786137648967	0.318174116849632	0.207180829112029	0.190073523879367
ENSMUSG00000081988	Gm15746	0.189319669134535	0.275911712191409	0.180981653097144	0.0549911448303892	0.107423360761593	0.0328510715565606
ENSMUSG00000087384	Gm15558	0.472983611625509	0.431280515435537	0.469736176623841	0.139930390834514	0.200456178811317	0.117029907542177
ENSMUSG00000116891	Gm32679	0.632525466043921	0.965730173543572	1.4780768010399	1.83387632955578	2.22987120001043	2.28050440678326
ENSMUSG00000022528	Hes1	0.433862855806595	0.586237407139842	0.392357917644721	0.15710855794367	0.234693059978403	0.231876635660397
ENSMUSG00000047953	Gp5	0.0321812885672475	0.0368504230991061	0.0169201782185496	0.0942550391668801	0.108800583335459	0.107494926454308
ENSMUSG00000014075	Dynlt2b	1.04497096734761	1.02685596702275	0.857253557668107	2.24167117126345	2.04303317596584	2.35529786429763
ENSMUSG00000035506	Slc12a8	0.107389843413622	0.0910895359459228	0.17566297535311	0.457500586559214	0.376517590260132	0.303672821679457
ENSMUSG00000061751	Kalrn	0.0139640699445178	0.025247519609793	0.0170024925990722	0.028962002944005	0.0474017676585838	0.0441891305775681
ENSMUSG00000095620	Csta2	0.193629122408333	0.411770318518611	0.37813553215962	0.883816991248978	0.834478339479006	0.923968518858036
ENSMUSG00000054905	Stfa3	1.32995814347665	2.25981641944288	0.721818088274823	0.0913849607456468	0	0.0409442360298394
ENSMUSG00000022900	Ildr1	0.440243548364756	0.400467426771565	0.393715138582397	0.972815881010223	0.997262702514053	1.05235073684142
ENSMUSG00000069743	Zfp820	0.194916213708442	0.272190625163852	0.154973450501715	0.389873116553913	0.509384549252377	0.508157834147636
ENSMUSG00000045394	Epcam	5.2503295809137	5.53259996916192	5.40245488073937	12.9418590376434	12.9339357691213	14.0869809898818
ENSMUSG00000033855	Ston1	0.864034854405864	1.03416543219189	1.04013810895563	2.83566259747043	3.16419338600151	2.97008274595397
ENSMUSG00000040680	Kremen2	0.482893650137786	0.381348938053397	0.428993863815713	1.01087348947281	1.13459072749116	1.11241805661853
ENSMUSG00000023911	Flywch2	0.479157092500139	0.28449932572347	0.615828233445312	1.5120724428597	1.67996402722492	1.33800501435664
ENSMUSG00000117175	Gm20098	0.0751466803637563	0.11678159819511	0.0564434126118333	0.0228670536454336	0.0279187649312065	0.0204907685931295
ENSMUSG00000003206	Ebi3	9.02158782247421	8.08551450865844	7.31231747051717	16.9003576971343	15.9176007669921	17.3367971748115
ENSMUSG00000011589	Fsd1	0	0.0162375410246162	0.0149112039896323	0.0604101144439735	0.103257994453147	0.0879652339253189
ENSMUSG00000001227	Sema6b	0.21827194166645	0.158125741306125	0.177998739762327	0.521870768774283	0.648745413739154	0.667448831490457
ENSMUSG00000073421	H2-Ab1	97.9452492871217	78.9584386993028	85.3705187085045	44.9006908959579	44.443131740257	39.5318512150157
ENSMUSG00000092415	Gm20513	1.27834462137574	0.365954427723773	0.749676853156084	0.288008791445947	0.281307766927147	0.49269753842861
ENSMUSG00000060586	H2-Eb1	107.999204255026	96.2029201427883	97.6285884047768	53.1156280844207	54.0836282415402	46.5286591357529
ENSMUSG00000092618	Btnl6	0.333120445804399	0.312097408311804	0.244144353387072	0.924600779308897	0.651063684859475	0.260116323013098
ENSMUSG00000079657	Rab26	0.347065944513113	0.29096910602193	0.221581955219007	1.52477024615791	1.8761233828382	1.5615086481394
ENSMUSG00000007021	Syngr3	0.290183231940639	0.117277227738391	0.206420455229727	0.490857703203561	0.701398642255777	0.447994393257442
ENSMUSG00000046070	Igfals	0.0055811723225641	0.0191728085448538	0.0469512239294643	0.196158813750839	0.116118083888175	0.106529998385184
ENSMUSG00000000127	Fer	0.241717234127326	0.263813202589365	0.127089338619328	0.494767550293418	0.495042654176339	0.537069393461492
ENSMUSG00002075241	Unknown	0.346579857756092	0	0.182223684049771	1.47649426773359	1.44214106538765	0.992295602605521
ENSMUSG00000096965	3300005D01Rik	0.384251581425232	0.190667560531444	0.228968020392974	0.0272830462515989	0.0399723882254187	0.146687176037338
ENSMUSG00000073412	Lst1	6.21839426711291	3.90170503849331	3.85172567827613	12.8374950398788	11.2982196116665	9.83687737137135
ENSMUSG00000116876	Gm49721	0.0270890003763382	0.0232644768818207	0.0427283121220154	0.108191390308065	0.0915842458191585	0.135727789321905
ENSMUSG00000056399	Prss34	1.57921100759518	0.663609668432264	1.11216192740541	0.555500712204686	0.452146686484244	0.262714327575068
ENSMUSG00000088224	Gm25406	0.168338788052959	0	0.531051879230762	1.07573153792018	1.40093703494801	1.76723121606888
ENSMUSG00000117030	Gm49959	0.835066428924127	0.557797890591686	0.512235080360381	1.85288404661449	1.95455536125866	1.59392364513013
ENSMUSG00000062480	Acat3	0.480670705070871	0.383619433378849	0.344625755990297	0.178402119494386	0.128794427656685	0.271072099104846
ENSMUSG00000048826	Dact2	0.0418480562191434	0.0119799318657497	0.0220027413709106	0.100282756568469	0.217665564767003	0.104838570621536
ENSMUSG00000016283	H2-M2	1.28777544825813	1.18752329770068	1.52193784860138	0.37626328776383	0.26081274586798	0.271905629340649
ENSMUSG00000116895	Gm3435	3.30644455205418	2.61847381407626	1.80885677978077	0.48270004906675	0.664342955821061	1.89727381826848
ENSMUSG00000025433	Crisp3	0.486483653547542	0.628485656341636	0.51156373687367	1.31524692268646	0.960240010722125	1.07142715030801
ENSMUSG00000025431	Crisp1	0.149792989369158	0.0285877046429153	0.0787576939537148	0.265894094824904	0.168809944624296	0.32165514237001
ENSMUSG00000057899	Adgrf2	0.0144565753098915	0.0110360386516816	0.0253364446197883	0	0	0
ENSMUSG00000067629	Syngap1	0.0790568107217401	0.151851815630294	0.136766354700175	0.445440703193036	0.435076751944248	0.535447345800699
ENSMUSG00000045551	Fpr1	0.814357958821149	0.550334906298055	0.505381697757372	2.47402004000526	2.97196517893521	2.45900443515764
ENSMUSG00000091859	Vmn2r100	0.0517809299801019	0.149978300904517	0.153742401707338	0.0356847011975936	0.0602031144391107	0.0406972864759803
ENSMUSG00000024087	Cyp1b1	0.217918020150748	0.124767708208669	0.187777762091014	0.0386821272197327	0.11964338119526	0.0231082537593066
ENSMUSG00000023935	Spats1	0.138317908634948	0.133377890525101	0.107172743337345	0.341150446539762	0.306707410477574	0.25011734299612
ENSMUSG00000023949	Tcte1	0.0632296911223309	0.131642893575181	0.0423114505403372	0.367322964167868	0.293000855479979	0.312694126479593
ENSMUSG00000096847	Tmem151b	0.193594824450241	0.246779416892717	0.203575374245312	0.443497503234298	0.49777559712001	0.46015939910039
ENSMUSG00000024247	Pkdcc	0.175973622466865	0.194042207620496	0.157631549697922	0.909334273850304	0.888177033356832	0.808618467
ENSMUSG00000097727	F630040K05Rik	0	0	0	0.0353394066333832	0.006903434797707	0.0380004323130329
ENSMUSG00000117442	1810073O08Rik	0.868039460251496	0.819215929054939	0.812483582093476	2.79382516256929	2.80820588191311	2.33052912171572
ENSMUSG00000117485	Gm19696	0.152861120694426	0.0644882404234357	0.076140801983473	0.0171372798485237	0.0251078269235675	0.0307128361298022
ENSMUSG00000023966	Rsph9	0.551672058225989	0.631713323570039	0.788953478507625	1.83317546724226	1.52653602473852	1.25306741827152
ENSMUSG00000024253	Dync2li1	0.283717058516223	0.368198622880823	0.348067711106305	0.8561533775582	0.924775851721296	1.04698070002038
ENSMUSG00000002249	Tead3	0.0157958648307066	0.0120584419941519	0.0193785687237916	0.0700971921120168	0.0547730073985481	0.0552753284740043
ENSMUSG00000038805	Six3	0.0064912129069264	0.0037165065896408	0.0068258596302154	0.0622209758437125	0.0776547681646951	0.0619501477939546
ENSMUSG00000015599	Ttbk1	0.297163278761288	0.399144951311425	0.391592841356585	1.02693177070021	1.15695068764527	1.09851494461671
ENSMUSG00000023972	Ptk7	0.0919234838179233	0.0150372175982051	0.0345223175577204	0.125874975648164	0.143437321789578	0.0877289574368922
ENSMUSG00000038545	Cul7	1.94884520015156	1.96391743912083	2.09195740279972	4.55008309409762	4.53354851719384	4.29351978552472
ENSMUSG00000004864	Mapk13	0.0505016364158877	0.0385525616898744	0.0177017293076921	0.113549440113797	0.140093703494801	0.171367875497588
ENSMUSG00000087308	Gm16195	0.679829720983103	0.457920698805069	0.546671052149314	0.255547084800044	0.0832004460800569	0.114495646454483
ENSMUSG00000024013	Fgd2	2.27072478803631	2.16008112729876	2.16509391632245	1.17788665179412	0.922016747263041	0.804712764038868
ENSMUSG00000117974	Tuba-rs1	0.122322302737444	0.168083832973155	0.115765634572796	0	0.0636238705318083	0.0350221977390184
ENSMUSG00000032717	Mdfi	0	0	0.0300562997624138	0.0365303400652068	0.0951477287642566	0.0436456021844601
ENSMUSG00000024027	Glp1r	0.0182504623082712	0.0348306571798039	0.0767653723203993	0.22677183513203	0.281615827559566	0.232235763129153
ENSMUSG00000024033	Rsph1	0.721451948798395	0.826126321925879	0.31158656179356	1.083964177	1.34018211251404	1.46312974057651
ENSMUSG00000038146	Notch3	0.02403650639154	0.0375326274332749	0.0551469376380072	0.172218116158566	0.152299295970751	0.156407082868345
ENSMUSG00000055202	Zfp811	0.178993141727197	0.256203732749165	0.298016455433297	0.116499758677713	0.129305897213028	0.0616870121450971
ENSMUSG00002075261	5S_rRNA	0.327325421214087	0.187408285992445	0	2.09170021262258	1.7025276466382	0.312389356375812
ENSMUSG00000099876	Gm29650	3.09679845946481	2.34588700848764	2.45486246059503	1.62374571761537	0.941667582453259	1.15946130385308
ENSMUSG00000044393	Dsg2	0.0833753431394372	0.0391680597720059	0.0629451912973086	0.127505673338387	0.113419476024229	0.148940353511545
ENSMUSG00000118051	Gm8714	2.05631663129047	2.52166198676963	2.3616911130807	1.00960777589456	1.15299892108963	0.709835220675731
ENSMUSG00000054072	Iigp1	46.6825748332436	42.7534204211512	41.2784993263657	18.6992179749753	17.5883999847446	16.5851227071239
ENSMUSG00000063388	BC023105	0.319788322699289	0.316251482612251	0.198707734416116	0.0928880028631739	0.136090203333251	0.0693627682742346
ENSMUSG00000117416	Gm5064	0.320809575592729	0.272553970963251	0.217644212799493	0.0551091976393537	0.0968885756751951	0.0987647848026572
ENSMUSG00000033032	Afap1l1	0.0192125790712616	0.0330001547073653	0.0404061212458189	0.0409245693773983	0.124913713204433	0.10084743352567
ENSMUSG00000071847	Apcdd1	0.0041157030609036	0.0219932729292593	0.0288525547548536	0.0584455197566074	0.0499499728678392	0.0484441116143179
ENSMUSG00000042834	Nrep	0.248760619499958	0.279673777867947	0.313902211111326	0.11561086129132	0.122331055060391	0.0820141964282454
ENSMUSG00000092819	Gm23639	3.48155220745892	4.44668751309346	2.67537499763983	1.85400700664274	1.81087031506063	1.27795645790105
ENSMUSG00000045991	Onecut2	0.062061577337499	0.0623385945767649	0.0343479409382962	0.0046384875972904	0.0147243366753729	0.0197432228435126
ENSMUSG00000038418	Egr1	9.69712510126656	8.8245730384578	9.21465019258463	3.88345322704795	4.78545438161669	4.42416897575593
ENSMUSG00000117982	Gm50170	0.109024350011168	0.1716584762984	0.229289940145896	0.0362862411596053	0.0637955617784245	0.0715340314908375
ENSMUSG00000023036	Pcdhgc4	0.167406246517998	0.217013168911909	0.172715228770548	0.420507994853539	0.542155873178927	0.542606244455485
ENSMUSG00000102543	Pcdhgc5	0.0324450004507473	0.0451136243715915	0.0414285916011936	0.0394919143329817	0.108486749215441	0.0951052950707533
ENSMUSG00000091695	Gm17669	1.39964942555345	0.73267311808811	1.05129048490253	0.255547084800044	0.416002230400285	0.49614780130276
ENSMUSG00000051375	Pcdh1	0.0160741823308498	0.0115039757230783	0.0232414429355284	0.0641990516548934	0.0647955275769547	0.0306814145627716
ENSMUSG00000064647	Gm23301	19.8510278527066	26.467816390933	16.0132566660353	15.0602415308826	6.50627488346045	9.60236821598265
ENSMUSG00000052928	Ctif	0.514309681964254	0.684432274417202	0.610985293578646	1.30278905976493	1.39394116346962	1.31333241521319
ENSMUSG00000025420	Katnal2	0.0217625864880087	0.0299041047335888	0.0091538122497299	0.115890802226073	0.081499969097874	0.132925094266782
ENSMUSG00000063087	Gm10125	0.0942577520712987	0.0745254890462592	0.0920373051231578	0.03824337615765	0.0350189790192215	0.042836529315119
ENSMUSG00000047992	Dipk1c	0.0064674616705308	0	0.0102013258908215	0.0516610919692734	0.0504591069804956	0.0277755629708461
ENSMUSG00000024411	Aqp4	0.005671610057937	0.0357197246524987	0	0.0845673758352143	0.0766997855247886	0.10013700209191
ENSMUSG00000036103	Colec12	0.0607756082941915	0.0510351962771403	0.0362149992140176	0.148876313127636	0.139090166936815	0.117938170762398
ENSMUSG00000083282	Ctsf	0.255964453565945	0.240905711809372	0.243350494152561	0.530290194749387	0.718567312237143	0.515340187982792
ENSMUSG00000045903	Npas4	0.465821428739389	0.401278476970283	0.408945898295449	0.100134584646826	0.120033138723332	0.101964611002743
ENSMUSG00000118364	Unknown	0.181081564837844	0.587504177146492	0.306782958121357	0.150002405686082	0.146512339312291	0.163217660303355
ENSMUSG00000049134	Nrap	0.0224675883818639	0.0477794141153791	0.0675025087091944	0.0957160801853805	0.140233619123858	0.131717466044059
ENSMUSG00000056481	Cd248	0.0339262432736289	0.0155394202588745	0	0.144532068434574	0.218812382377916	0.233122805679301
ENSMUSG00000117893	Gm46658	0	0	0	0.0264958506876893	0.025879378724409	0.083098646523615
ENSMUSG00000048138	Dmrt2	0.030253440728388	0.0346428667303107	0.0636262414140409	0.0966639379389126	0.157358139355521	0.115491828801327
ENSMUSG00000024846	Cst6	0.0518598711361194	0.0296920707391453	0.0181778149369943	0.110466319297427	0.161844192912698	0.131982593598387
ENSMUSG00000024909	Efemp2	0.21931148865928	0.122893923549428	0.0883217222585482	0.357819888537337	0.407743685594028	0.329542731805107
ENSMUSG00000117871	Gm50287	0.383171789747201	0.641897830625267	0.701389274455724	0.377866357157833	0.265733741073036	0.230247634807704
ENSMUSG00000024827	Gldc	0.290191639231008	0.34226395885404	0.363131025610922	0.982834675509084	1.0112863282773	1.01363704472362
ENSMUSG00000052595	A1cf	0.0421851378175673	0.0375711122276023	0.0345021772504738	0	0	0
ENSMUSG00000118366	9130016M20Rik	0.100870257108116	0.0444251424213873	0.0163185388701288	0	0	0
ENSMUSG00000118064	Gm50210	0.0457408536853696	0.0598598000360341	0.0755840937167629	0	0.027190090327087	0.0062362385376317
ENSMUSG00000074896	Ifit3	11.0915485136899	8.45560411046256	8.30814687850992	3.0314669557149	3.11899162221949	2.45543404702042
ENSMUSG00000062488	Ifit3b	2.42155346614181	1.95316915661326	1.72857386689613	0.753012076544129	0.514844360343392	0.65789198452746
ENSMUSG00000067297	Ifit1bl2	0.771698602197036	0.685289817980095	0.430582604781699	0.335467215567625	0.223902358755983	0.2555153808907
ENSMUSG00000034459	Ifit1	5.84305454465447	5.22767511016877	4.95461805999183	2.3531627392004	2.16687667797281	2.17849234141295
ENSMUSG00000117990	Gm32027	0.0041825775545576	0.009578842824034	0	0.0534556608999619	0.0435099351246867	0.0479006869217999
ENSMUSG00000024998	Plce1	0.0220972280854615	0.010121312607668	0.0081327484942828	0.0423622245836802	0.055168791850059	0.0685389824277472
ENSMUSG00000041845	Rhod	1.00030954277677	0.909269140206051	0.867529324297629	2.28451738508137	2.40300751618853	2.5195276910964
ENSMUSG00000087132	A930001C03Rik	0.0600529085353137	0.0305626196861971	0.0631488644611892	0.241623354119483	0.0694122256840037	0.229250626196519
ENSMUSG00000053080	Zfta	0.56053081943402	0.613074546497469	0.560353376548956	1.70530678597344	1.6107189885601	1.43213994181505
ENSMUSG00000025185	Loxl4	0.0755187062473516	0.12490920177232	0.0705884292355156	0.272571425760692	0.257500739719407	0.224226302796215
ENSMUSG00000060224	Pyroxd2	0.36342299103022	0.348894678221449	0.355137497637187	0.168117961014525	0.171843911997127	0.171668169671942
ENSMUSG00000024665	Fads2	1.50202135622367	1.30838853140219	1.15074671250611	3.63365463339959	3.53237025902197	3.28677214168032
ENSMUSG00000036098	Myrf	0.0268374732179735	0.0141836684563308	0.0238793475243919	0.153909265820162	0.18039395947561	0.16943893611414
ENSMUSG00000035735	Dagla	0.0399830251770121	0.0845244957877879	0.0808544274102866	0.153956706096981	0.175970318792951	0.140893198490709
ENSMUSG00000024673	Ms4a1	23.6721829270593	21.9935603566411	22.0956893504088	10.9020618646259	9.97080762054124	10.2408370482573
ENSMUSG00000024680	Ms4a2	0.1256706203026	0.0287807961424586	0.0792896513604409	0.0267690037875624	0.0130730882216087	0.0119936190858826
ENSMUSG00000046272	Olfr1444	0.223859496513697	0.117488677445395	0.176550228979093	0.0397367850419066	0.009703059938624	0.106822323446716
ENSMUSG00000058624	Gda	1.18498627227656	1.24005072123565	0.974801725388304	4.58932781213744	4.76565749979907	4.98089422209222
ENSMUSG00000118210	Gm50394	0.168821134150532	0.289972706120115	0.15977205535596	0.683248780054368	0.333675905530238	0.563912018672669
ENSMUSG00000044724	Gpr152	0.0538889412974411	0.123415212726732	0.0613893813643285	0.0095657021918715	0.0327009883348191	0.0300008070909698
ENSMUSG00000075289	Carns1	5.93352375701805	5.85956338170411	6.13262230921624	2.88723967470511	2.58438053021624	2.5611094680287
ENSMUSG00000117905	Gm50230	0.481324574629719	0.398362611691678	0.556251429175388	0.238551951992276	0.153681923994195	0.177377186445797
ENSMUSG00000097233	Gm17552	2.55764671402103	2.47976401119743	2.59362066887658	1.26732107285284	1.2093786790925	1.11822014129056
ENSMUSG00000094281	Gm8034	2.2763995202616	1.07333836522946	1.83051973522725	4.1358617840492	4.45752692938002	3.45048243633283
ENSMUSG00000024960	Plcb3	2.67673184968692	3.16687691553785	3.03905119967834	6.11010876764795	6.24798292391278	5.72722796727965
